# Supplementary material for: Bis(4-acetyl­anilinium) hexa­chlorido­stannate(IV)
Source: Acta Crystallogr Sect E Struct Rep Online. 2011 Apr 29;67(Pt 5):m653. doi: 10.1107/S1600536811015546 (PMC3089185; doi:10.1107/S1600536811015546)
Supplement: Supplementary file 1 [file e-67-0m653-sup1.cif]

##############################################################################
#                                                                            #
# This CIF contains the data in a paper accepted for publication in          #
# Acta Crystallographica Section E. It conforms to the requirements of       #
# Notes for Authors for Acta Crystallographica Section E, and has been       #
# peer reviewed under the auspices of the IUCr Commission on Journals.       #
#                                                                            #
# Full details of the Crystallographic Information File format               #
# are given in the paper "The Crystallographic Information File (CIF):       #
# a New Standard Archive File for Crystallography" by S. R. Hall, F. H.      #
# Allen and I. D. Brown [Acta Cryst. (1991), A47, 655-685].                  #
#                                                                            #
# The current version of the core CIF dictionary is obtainable from          #
# ftp://ftp.iucr.org/pub/cif_core.dic.                                       #
#                                                                            #
# Software is freely available for graphical display of the structure(s)     #
# in this CIF. For information consult the CIF software page                 #
# http://www.iucr.org/resources/cif/software.                                #
#                                                                            #
# This file may be used for bona fide research purposes within the           #
# scientific community so long as proper attribution is given to the journal # 
# article from which it was obtained.                                        #
#                                                                            #
##############################################################################
data_global
_journal_date_recd_electronic     2011-04-02
_journal_date_accepted     2011-04-25
_journal_name_full     'Acta Crystallographica, Section E'
_journal_year     2011
_journal_volume     67
_journal_issue      5
_journal_page_first     m653
_journal_page_last     m653
_journal_paper_category     QM
_journal_coeditor_code     CI5184
_publ_contact_author_name     'Shougang Chen'
_publ_contact_author_address
;
Institute of Material Science and Engineering,
Ocean University of China, Qingdao, Shandong 266100,
People's Republic of China
;
_publ_contact_author_email     'xuert@163.com'
_publ_contact_author_fax     '86 532 66786385'
_publ_contact_author_phone     '86 532 66786385'
_publ_section_title
;
Bis(4-acetylanilinium) hexachloridostannate(IV)
;
loop_
    _publ_author_name
    _publ_author_address
    'Xian-Wang Song'
;
Institute of Materials Science and Engineering,
Ocean University of China, Qingdao, Shandong 266100,
People's Republic of China
;
    'Rui-Ting Xue'
;
Institute of Materials Science and Engineering,
Ocean University of China, Qingdao, Shandong 266100,
People's Republic of China
;
    'Shou-Gang Chen'
;
Institute of Materials Science and Engineering,
Ocean University of China, Qingdao, Shandong 266100,
People's Republic of China
;
    'Yan-Sheng Yin'
;
Institute of Materials Science and Engineering,
Ocean University of China, Qingdao, Shandong 266100,
People's Republic of China
;
data_I
_chemical_name_systematic
;
Bis(4-acetylanilinium) hexachloridostannate(IV)
;
_chemical_name_common     ?
_chemical_formula_moiety     '2(C8 H10 N O +), Cl6 Sn1 2-'
_chemical_formula_sum     'C16 H20 Cl6 N2 O2 Sn'
_chemical_formula_iupac     '(C8 H10 N O)2 [Sn Cl6]'
_chemical_formula_weight     603.73
_chemical_melting_point     ?
_symmetry_cell_setting     monoclinic
_symmetry_space_group_name_H-M     'P 21/c'
_symmetry_space_group_name_Hall     '-P 2ybc'
loop_
    _symmetry_equiv_pos_as_xyz
    'x, y, z'
    '-x, y+1/2, -z+1/2'
    '-x, -y, -z'
    'x, -y-1/2, z-1/2'
_cell_length_a     7.2540(8)
_cell_length_b     12.6481(13)
_cell_length_c     24.438(2)
_cell_angle_alpha     90.00
_cell_angle_beta     93.9910(10)
_cell_angle_gamma     90.00
_cell_volume     2236.7(4)
_cell_formula_units_Z     4
_cell_measurement_reflns_used     3529
_cell_measurement_theta_min     2.506
_cell_measurement_theta_max     27.344
_cell_measurement_temperature     298(2)
_exptl_crystal_description     Block
_exptl_crystal_colour     yellow
_exptl_crystal_size_max     0.48
_exptl_crystal_size_mid     0.44
_exptl_crystal_size_min     0.43
_exptl_crystal_density_diffrn     1.793
_exptl_crystal_density_meas     ?
_exptl_crystal_density_method     'not measured'
_exptl_crystal_F_000     1192
_exptl_absorpt_coefficient_mu     1.874
_exptl_absorpt_correction_type     multi-scan
_exptl_absorpt_process_details     '(SADABS; Sheldrick, 1996)'
_exptl_absorpt_correction_T_min     0.4666
_exptl_absorpt_correction_T_max     0.4996
_exptl_special_details
;
;
_diffrn_ambient_temperature     298(2)
_diffrn_radiation_type     MoK\a
_diffrn_radiation_wavelength     0.71073
_diffrn_radiation_source     'fine-focus sealed tube'
_diffrn_radiation_monochromator     graphite
_diffrn_measurement_device_type     'Bruker SMART CCD area-detector'
_diffrn_measurement_method     '\f and \w'
_diffrn_detector_area_resol_mean     ?
_diffrn_reflns_number     10422
_diffrn_reflns_av_R_equivalents     0.0579
_diffrn_reflns_av_sigmaI/netI     0.0656
_diffrn_reflns_theta_min     1.67
_diffrn_reflns_theta_max     25.02
_diffrn_reflns_theta_full     25.02
_diffrn_measured_fraction_theta_max     0.996
_diffrn_measured_fraction_theta_full     0.996
_diffrn_reflns_limit_h_min     -8
_diffrn_reflns_limit_h_max     8
_diffrn_reflns_limit_k_min     -15
_diffrn_reflns_limit_k_max     14
_diffrn_reflns_limit_l_min     -23
_diffrn_reflns_limit_l_max     29
_diffrn_standards_number     0
_diffrn_standards_interval_count     .
_diffrn_standards_interval_time     .
_diffrn_standards_decay_%     ?
_refine_special_details
;
Refinement of <i>F</i>^2^ against ALL reflections. The weighted <i>R</i>-factor
<i>wR</i> and goodness of fit <i>S</i> are based on <i>F</i>^2^, conventional
<i>R</i>-factors <i>R</i> are based on <i>F</i>, with <i>F</i> set to zero for
negative <i>F</i>^2^. The threshold expression of <i>F</i>^2^ >
\s(<i>F</i>^2^) is used only for calculating <i>R</i>-factors(gt) <i>etc</i>.
and is not relevant to the choice of reflections for refinement.
<i>R</i>-factors based on <i>F</i>^2^ are statistically about twice as large
as those based on <i>F</i>, and <i>R</i>- factors based on ALL data will be
even larger.
;
_reflns_number_total     3929
_reflns_number_gt     2996
_reflns_threshold_expression     I>2\s(I)
_refine_ls_structure_factor_coef     Fsqd
_refine_ls_matrix_type     full
_refine_ls_R_factor_all     0.0646
_refine_ls_R_factor_gt     0.0440
_refine_ls_wR_factor_gt     0.0997
_refine_ls_wR_factor_ref     0.1118
_refine_ls_goodness_of_fit_ref     1.004
_refine_ls_restrained_S_all     1.004
_refine_ls_number_reflns     3929
_refine_ls_number_parameters     248
_refine_ls_number_restraints     0
_refine_ls_hydrogen_treatment     constr
_refine_ls_weighting_scheme     calc
_refine_ls_weighting_details
         'calc w=1/[\s^2^(Fo^2^)+(0.0414P)^2^+4.9089P] where P=(Fo^2^+2Fc^2^)/3'
_atom_sites_solution_hydrogens     geom
_atom_sites_solution_primary     direct
_atom_sites_solution_secondary     difmap
_refine_ls_shift/su_max     0.001
_refine_ls_shift/su_mean     0.000
_refine_diff_density_max     0.839
_refine_diff_density_min     -0.834
_refine_ls_extinction_method     none
_refine_ls_extinction_coef     ?
loop_
    _atom_type_symbol
    _atom_type_description
    _atom_type_scat_dispersion_real
    _atom_type_scat_dispersion_imag
    _atom_type_scat_source
    'C' 'C' 0.0033 0.0016
                         'International Tables Vol C Tables 4.2.6.8 and 6.1.1.4'
    'H' 'H' 0.0000 0.0000
                         'International Tables Vol C Tables 4.2.6.8 and 6.1.1.4'
    'O' 'O' 0.0106 0.0060
                         'International Tables Vol C Tables 4.2.6.8 and 6.1.1.4'
    'N' 'N' 0.0061 0.0033
                         'International Tables Vol C Tables 4.2.6.8 and 6.1.1.4'
    'Cl' 'Cl' 0.1484 0.1585
                         'International Tables Vol C Tables 4.2.6.8 and 6.1.1.4'
    'Sn' 'Sn' -0.6537 1.4246
                         'International Tables Vol C Tables 4.2.6.8 and 6.1.1.4'
_computing_data_collection     'SMART (Bruker, 1997)'
_computing_cell_refinement     'SAINT (Bruker, 1997)'
_computing_data_reduction     'SAINT (Bruker, 1997)'
_computing_structure_solution     'SHELXS97 (Sheldrick, 2008)'
_computing_structure_refinement     'SHELXL97 (Sheldrick, 2008)'
_computing_molecular_graphics     'XP in SHELXTL (Sheldrick, 2008)'
_computing_publication_material     'SHELXL97 (Sheldrick, 2008)'
loop_
    _atom_site_type_symbol
    _atom_site_label
    _atom_site_fract_x
    _atom_site_fract_y
    _atom_site_fract_z
    _atom_site_U_iso_or_equiv
    _atom_site_adp_type
    _atom_site_calc_flag
    _atom_site_refinement_flags
    _atom_site_occupancy
    _atom_site_symmetry_multiplicity
    _atom_site_disorder_assembly
    _atom_site_disorder_group
    Sn Sn1 0.26788(5) 0.33553(3) 0.392680(15) 0.02996(14) Uani d . 1 1 . .
    Cl Cl1 0.2381(3) 0.19836(12) 0.46029(6) 0.0541(5) Uani d . 1 1 . .
    Cl Cl2 0.2941(3) 0.47370(13) 0.32429(7) 0.0631(5) Uani d . 1 1 . .
    Cl Cl3 0.0010(2) 0.26670(12) 0.33926(7) 0.0492(4) Uani d . 1 1 . .
    Cl Cl4 0.4656(3) 0.22042(16) 0.34441(7) 0.0645(5) Uani d . 1 1 . .
    Cl Cl5 0.5344(3) 0.40331(15) 0.44385(9) 0.0763(6) Uani d . 1 1 . .
    Cl Cl6 0.0643(3) 0.44692(15) 0.43985(8) 0.0706(6) Uani d . 1 1 . .
    N N1 0.7808(7) 0.3221(4) -0.04410(19) 0.0425(12) Uani d . 1 1 . .
    H H1A 0.8949 0.3038 -0.0516 0.064 Uiso calc R 1 1 . .
    H H1B 0.7532 0.3847 -0.0591 0.064 Uiso calc R 1 1 . .
    H H1C 0.7011 0.2739 -0.0578 0.064 Uiso calc R 1 1 . .
    N N2 0.2441(7) -0.0116(4) 0.1716(2) 0.0435(13) Uani d . 1 1 . .
    H H2A 0.2336 -0.0262 0.2069 0.065 Uiso calc R 1 1 . .
    H H2B 0.3501 -0.0378 0.1612 0.065 Uiso calc R 1 1 . .
    H H2C 0.1501 -0.0406 0.1515 0.065 Uiso calc R 1 1 . .
    O O1 0.7432(7) 0.4341(3) 0.21126(18) 0.0580(13) Uani d . 1 1 . .
    O O2 0.2530(7) 0.4680(3) 0.08980(18) 0.0539(12) Uani d . 1 1 . .
    C C1 0.7034(9) 0.2499(5) 0.2194(2) 0.0438(15) Uani d . 1 1 . .
    H H1D 0.6742 0.2672 0.2560 0.066 Uiso calc R 1 1 . .
    H H1E 0.8139 0.2079 0.2207 0.066 Uiso calc R 1 1 . .
    H H1F 0.6032 0.2106 0.2015 0.066 Uiso calc R 1 1 . .
    C C2 0.7326(8) 0.3483(5) 0.1884(2) 0.0367(14) Uani d . 1 1 . .
    C C3 0.7471(8) 0.3413(4) 0.1275(2) 0.0311(12) Uani d . 1 1 . .
    C C4 0.7306(9) 0.4318(4) 0.0953(2) 0.0418(15) Uani d . 1 1 . .
    H H4 0.7124 0.4969 0.1117 0.050 Uiso calc R 1 1 . .
    C C5 0.7409(9) 0.4261(4) 0.0395(2) 0.0409(15) Uani d . 1 1 . .
    H H5 0.7288 0.4865 0.0179 0.049 Uiso calc R 1 1 . .
    C C6 0.7697(8) 0.3287(4) 0.0163(2) 0.0323(13) Uani d . 1 1 . .
    C C7 0.7890(8) 0.2386(4) 0.0465(2) 0.0357(14) Uani d . 1 1 . .
    H H7 0.8114 0.1742 0.0298 0.043 Uiso calc R 1 1 . .
    C C8 0.7747(8) 0.2445(4) 0.1024(2) 0.0352(13) Uani d . 1 1 . .
    H H8 0.7836 0.1833 0.1235 0.042 Uiso calc R 1 1 . .
    C C9 0.2098(11) 0.5103(5) 0.1816(3) 0.060(2) Uani d . 1 1 . .
    H H9A 0.2172 0.5817 0.1685 0.091 Uiso calc R 1 1 . .
    H H9B 0.3052 0.4986 0.2102 0.091 Uiso calc R 1 1 . .
    H H9C 0.0912 0.4990 0.1957 0.091 Uiso calc R 1 1 . .
    C C10 0.2339(8) 0.4365(4) 0.1361(3) 0.0367(14) Uani d . 1 1 . .
    C C11 0.2402(7) 0.3190(4) 0.1471(2) 0.0291(12) Uani d . 1 1 . .
    C C12 0.2097(8) 0.2773(4) 0.1983(2) 0.0334(13) Uani d . 1 1 . .
    H H12 0.1874 0.3226 0.2271 0.040 Uiso calc R 1 1 . .
    C C13 0.2122(8) 0.1688(4) 0.2070(2) 0.0361(13) Uani d . 1 1 . .
    H H13 0.1942 0.1407 0.2414 0.043 Uiso calc R 1 1 . .
    C C14 0.2417(7) 0.1046(4) 0.1635(2) 0.0309(13) Uani d . 1 1 . .
    C C15 0.2731(9) 0.1431(4) 0.1123(2) 0.0393(15) Uani d . 1 1 . .
    H H15 0.2941 0.0973 0.0836 0.047 Uiso calc R 1 1 . .
    C C16 0.2725(8) 0.2515(4) 0.1044(2) 0.0368(14) Uani d . 1 1 . .
    H H16 0.2939 0.2790 0.0701 0.044 Uiso calc R 1 1 . .
loop_
    _atom_site_aniso_label
    _atom_site_aniso_U_11
    _atom_site_aniso_U_22
    _atom_site_aniso_U_33
    _atom_site_aniso_U_12
    _atom_site_aniso_U_13
    _atom_site_aniso_U_23
    Sn1 0.0358(2) 0.0256(2) 0.0283(2) -0.00138(17) 0.00080(15) 0.00247(16)
    Cl1 0.0862(13) 0.0402(9) 0.0365(9) -0.0050(8) 0.0079(8) 0.0140(7)
    Cl2 0.0919(14) 0.0452(10) 0.0497(10) -0.0193(9) -0.0122(9) 0.0256(8)
    Cl3 0.0447(9) 0.0490(9) 0.0523(10) -0.0104(7) -0.0098(8) -0.0073(7)
    Cl4 0.0585(12) 0.0893(14) 0.0474(10) 0.0312(10) 0.0165(8) -0.0046(9)
    Cl5 0.0737(14) 0.0646(12) 0.0854(15) -0.0219(10) -0.0323(11) 0.0147(10)
    Cl6 0.0885(15) 0.0613(11) 0.0630(12) 0.0274(10) 0.0125(11) -0.0232(9)
    N1 0.056(3) 0.042(3) 0.030(3) 0.005(2) 0.003(2) 0.001(2)
    N2 0.054(3) 0.028(3) 0.049(3) -0.003(2) 0.006(3) -0.002(2)
    O1 0.100(4) 0.038(3) 0.036(3) -0.001(2) 0.012(2) -0.010(2)
    O2 0.086(4) 0.035(2) 0.042(3) 0.006(2) 0.013(2) 0.012(2)
    C1 0.051(4) 0.050(4) 0.031(3) -0.007(3) 0.005(3) 0.001(3)
    C2 0.036(3) 0.045(4) 0.029(3) 0.005(3) 0.002(3) 0.003(3)
    C3 0.033(3) 0.032(3) 0.028(3) -0.002(2) -0.001(2) -0.005(2)
    C4 0.066(4) 0.021(3) 0.038(4) 0.005(3) 0.005(3) -0.006(2)
    C5 0.063(4) 0.024(3) 0.036(3) 0.001(3) 0.004(3) 0.000(2)
    C6 0.037(3) 0.034(3) 0.025(3) 0.000(3) 0.003(2) -0.005(2)
    C7 0.048(4) 0.021(3) 0.038(3) 0.003(2) 0.004(3) -0.004(2)
    C8 0.043(4) 0.033(3) 0.029(3) 0.001(3) -0.002(3) 0.001(2)
    C9 0.097(6) 0.025(3) 0.061(5) 0.004(3) 0.018(4) 0.006(3)
    C10 0.039(4) 0.030(3) 0.040(4) 0.005(3) 0.001(3) 0.004(3)
    C11 0.030(3) 0.027(3) 0.030(3) -0.001(2) 0.000(2) 0.001(2)
    C12 0.042(3) 0.027(3) 0.032(3) -0.002(2) 0.006(3) -0.004(2)
    C13 0.044(4) 0.034(3) 0.031(3) -0.006(3) 0.006(3) 0.001(3)
    C14 0.030(3) 0.025(3) 0.038(3) -0.003(2) 0.002(3) 0.003(2)
    C15 0.053(4) 0.031(3) 0.035(3) -0.002(3) 0.007(3) -0.009(2)
    C16 0.049(4) 0.033(3) 0.029(3) -0.001(3) 0.006(3) 0.003(2)
_geom_special_details
;
All e.s.d.'s (except the e.s.d. in the dihedral angle between two l.s. planes)
are estimated using the full covariance matrix. The cell e.s.d.'s are taken
into account individually in the estimation of e.s.d.'s in distances, angles
and torsion angles; correlations between e.s.d.'s in cell parameters are only
used when they are defined by crystal symmetry. An approximate (isotropic)
treatment of cell e.s.d.'s is used for estimating e.s.d.'s involving l.s.
planes.
;
loop_
    _geom_bond_atom_site_label_1
    _geom_bond_atom_site_label_2
    _geom_bond_site_symmetry_2
    _geom_bond_distance
    _geom_bond_publ_flag
    Sn1 Cl5 . 2.3873(18) ?
    Sn1 Cl6 . 2.3938(17) ?
    Sn1 Cl4 . 2.4090(17) ?
    Sn1 Cl1 . 2.4158(15) ?
    Sn1 Cl3 . 2.4206(15) ?
    Sn1 Cl2 . 2.4346(15) ?
    N1 C6 . 1.486(7) ?
    N1 H1A . 0.89 ?
    N1 H1B . 0.89 ?
    N1 H1C . 0.89 ?
    N2 C14 . 1.482(7) ?
    N2 H2A . 0.89 ?
    N2 H2B . 0.89 ?
    N2 H2C . 0.89 ?
    O1 C2 . 1.220(7) ?
    O2 C10 . 1.217(7) ?
    C1 C2 . 1.480(8) ?
    C1 H1D . 0.96 ?
    C1 H1E . 0.96 ?
    C1 H1F . 0.96 ?
    C2 C3 . 1.502(8) ?
    C3 C4 . 1.389(8) ?
    C3 C8 . 1.390(7) ?
    C4 C5 . 1.373(8) ?
    C4 H4 . 0.93 ?
    C5 C6 . 1.378(7) ?
    C5 H5 . 0.93 ?
    C6 C7 . 1.360(7) ?
    C7 C8 . 1.379(8) ?
    C7 H7 . 0.93 ?
    C8 H8 . 0.93 ?
    C9 C10 . 1.471(9) ?
    C9 H9A . 0.96 ?
    C9 H9B . 0.96 ?
    C9 H9C . 0.96 ?
    C10 C11 . 1.509(7) ?
    C11 C16 . 1.381(8) ?
    C11 C12 . 1.390(8) ?
    C12 C13 . 1.389(7) ?
    C12 H12 . 0.93 ?
    C13 C14 . 1.365(8) ?
    C13 H13 . 0.93 ?
    C14 C15 . 1.378(8) ?
    C15 C16 . 1.384(8) ?
    C15 H15 . 0.93 ?
    C16 H16 . 0.93 ?
loop_
    _geom_angle_atom_site_label_1
    _geom_angle_atom_site_label_2
    _geom_angle_atom_site_label_3
    _geom_angle_site_symmetry_1
    _geom_angle_site_symmetry_3
    _geom_angle
    _geom_angle_publ_flag
    Cl5 Sn1 Cl6 . . 92.32(8) ?
    Cl5 Sn1 Cl4 . . 89.17(8) ?
    Cl6 Sn1 Cl4 . . 178.43(8) ?
    Cl5 Sn1 Cl1 . . 90.42(7) ?
    Cl6 Sn1 Cl1 . . 90.34(7) ?
    Cl4 Sn1 Cl1 . . 89.16(7) ?
    Cl5 Sn1 Cl3 . . 178.91(8) ?
    Cl6 Sn1 Cl3 . . 88.53(7) ?
    Cl4 Sn1 Cl3 . . 89.98(7) ?
    Cl1 Sn1 Cl3 . . 90.25(6) ?
    Cl5 Sn1 Cl2 . . 90.16(7) ?
    Cl6 Sn1 Cl2 . . 89.33(7) ?
    Cl4 Sn1 Cl2 . . 91.16(7) ?
    Cl1 Sn1 Cl2 . . 179.35(7) ?
    Cl3 Sn1 Cl2 . . 89.18(6) ?
    C6 N1 H1A . . 109.5 ?
    C6 N1 H1B . . 109.5 ?
    H1A N1 H1B . . 109.5 ?
    C6 N1 H1C . . 109.5 ?
    H1A N1 H1C . . 109.5 ?
    H1B N1 H1C . . 109.5 ?
    C14 N2 H2A . . 109.5 ?
    C14 N2 H2B . . 109.5 ?
    H2A N2 H2B . . 109.5 ?
    C14 N2 H2C . . 109.5 ?
    H2A N2 H2C . . 109.5 ?
    H2B N2 H2C . . 109.5 ?
    C2 C1 H1D . . 109.5 ?
    C2 C1 H1E . . 109.5 ?
    H1D C1 H1E . . 109.5 ?
    C2 C1 H1F . . 109.5 ?
    H1D C1 H1F . . 109.5 ?
    H1E C1 H1F . . 109.5 ?
    O1 C2 C1 . . 121.4(5) ?
    O1 C2 C3 . . 120.0(5) ?
    C1 C2 C3 . . 118.6(5) ?
    C4 C3 C8 . . 119.0(5) ?
    C4 C3 C2 . . 120.3(5) ?
    C8 C3 C2 . . 120.8(5) ?
    C5 C4 C3 . . 120.7(5) ?
    C5 C4 H4 . . 119.6 ?
    C3 C4 H4 . . 119.6 ?
    C4 C5 C6 . . 118.4(5) ?
    C4 C5 H5 . . 120.8 ?
    C6 C5 H5 . . 120.8 ?
    C7 C6 C5 . . 122.5(5) ?
    C7 C6 N1 . . 118.8(5) ?
    C5 C6 N1 . . 118.6(5) ?
    C6 C7 C8 . . 118.7(5) ?
    C6 C7 H7 . . 120.6 ?
    C8 C7 H7 . . 120.6 ?
    C7 C8 C3 . . 120.5(5) ?
    C7 C8 H8 . . 119.7 ?
    C3 C8 H8 . . 119.7 ?
    C10 C9 H9A . . 109.5 ?
    C10 C9 H9B . . 109.5 ?
    H9A C9 H9B . . 109.5 ?
    C10 C9 H9C . . 109.5 ?
    H9A C9 H9C . . 109.5 ?
    H9B C9 H9C . . 109.5 ?
    O2 C10 C9 . . 121.4(5) ?
    O2 C10 C11 . . 118.9(5) ?
    C9 C10 C11 . . 119.7(5) ?
    C16 C11 C12 . . 119.4(5) ?
    C16 C11 C10 . . 118.7(5) ?
    C12 C11 C10 . . 121.9(5) ?
    C13 C12 C11 . . 120.8(5) ?
    C13 C12 H12 . . 119.6 ?
    C11 C12 H12 . . 119.6 ?
    C14 C13 C12 . . 118.1(5) ?
    C14 C13 H13 . . 121.0 ?
    C12 C13 H13 . . 121.0 ?
    C13 C14 C15 . . 122.8(5) ?
    C13 C14 N2 . . 119.2(5) ?
    C15 C14 N2 . . 118.0(5) ?
    C14 C15 C16 . . 118.5(5) ?
    C14 C15 H15 . . 120.7 ?
    C16 C15 H15 . . 120.7 ?
    C11 C16 C15 . . 120.5(5) ?
    C11 C16 H16 . . 119.8 ?
    C15 C16 H16 . . 119.8 ?
loop_
    _geom_hbond_atom_site_label_D
    _geom_hbond_atom_site_label_H
    _geom_hbond_atom_site_label_A
    _geom_hbond_site_symmetry_A
    _geom_hbond_distance_DH
    _geom_hbond_distance_HA
    _geom_hbond_distance_DA
    _geom_hbond_angle_DHA
    N2 H2A O1 2_645 0.89 2.06 2.939(7) 170
    N1 H1B O2 3_665 0.89 2.01 2.884(6) 168
    N1 H1A Cl1 4_665 0.89 2.49 3.322(6) 156
    N2 H2B Cl2 2_645 0.89 2.59 3.350(6) 144
    N2 H2C Cl3 2_545 0.89 2.69 3.321(5) 129
    N1 H1C Cl5 4_565 0.89 2.55 3.367(5) 153
    N2 H2C Cl6 2_545 0.89 2.64 3.442(5) 151
