# Supplementary material for: Bis(4-acetyl­anilinium) hexa­chlorido­stannate(IV)
Source: Acta Crystallogr Sect E Struct Rep Online. 2011 Apr 29;67(Pt 5):m653. doi: 10.1107/S1600536811015546 (PMC3089185; doi:10.1107/S1600536811015546)
Supplement: Supplementary file 2 [file e-67-0m653-Isup2.hkl]

# 
# h,k,l, Fc-squared, Fo-squared, sigma(Fo-squared) and status flag 
# 
data_I
_shelx_title ' 100212g in P2(1)/c' 
_shelx_refln_list_code          4 
_shelx_F_calc_maximum      443.88 
_exptl_crystal_F_000      1192.00 
_reflns_d_resolution_high  0.8403 
 
loop_ 
 _symmetry_equiv_pos_as_xyz 
 'x, y, z' 
 '-x, y+1/2, -z+1/2' 
 '-x, -y, -z' 
 'x, -y-1/2, z-1/2' 
 
_cell_length_a     7.2540 
_cell_length_b    12.6481 
_cell_length_c    24.4378 
_cell_angle_alpha  90.000 
_cell_angle_beta   93.991 
_cell_angle_gamma  90.000 
 
_shelx_F_squared_multiplier     1.000 
 
loop_ 
 _refln_index_h 
 _refln_index_k 
 _refln_index_l 
 _refln_F_squared_calc 
 _refln_F_squared_meas 
 _refln_F_squared_sigma 
 _refln_observed_status 
   1   0   0      242.04      160.52     33.70 o 
   2   0   0   197026.16   184949.44  10434.20 o 
   3   0   0      884.98      817.41     76.65 o 
   4   0   0   118828.71   130074.00   7355.06 o 
   5   0   0     1660.81     1934.95    160.71 o 
   6   0   0     9368.44     8093.77    363.66 o 
   7   0   0     1258.08     1335.82    167.19 o 
   1   1   0    30332.34    32962.46   3179.12 o 
   2   1   0      562.02      466.46     27.82 o 
   3   1   0    11012.20    11072.47    374.10 o 
   4   1   0     1452.15     1505.22     74.53 o 
   5   1   0     7582.96     7280.86    295.23 o 
   6   1   0     1506.90     1252.59    108.68 o 
   7   1   0      793.94      839.60     81.16 o 
   0   2   0    26598.43    26408.77   1567.25 o 
   1   2   0        5.63       13.20      9.28 o 
   2   2   0     1782.23     1687.13    345.02 o 
   3   2   0       64.99        6.88     19.54 o 
   4   2   0     9756.87     9820.17    341.08 o 
   5   2   0      884.16      843.29     83.22 o 
   6   2   0       28.66        5.96     46.59 o 
   7   2   0      442.99      450.23     79.83 o 
   1   3   0        0.87      -18.34     12.23 o 
   2   3   0     1924.15     1739.98     91.82 o 
   3   3   0       19.03        8.60     16.20 o 
   4   3   0     2879.72     2504.16    162.97 o 
   5   3   0      500.51      469.70    116.27 o 
   6   3   0      728.09      610.36     82.46 o 
   7   3   0      107.51      327.14    104.14 o 
   8   3   0       29.97      147.93    114.60 o 
   0   4   0     5829.35     6379.53    380.29 o 
   1   4   0     3309.61     2976.76     95.92 o 
   2   4   0     2352.57     2379.36     81.47 o 
   3   4   0      166.79      157.43     72.76 o 
   4   4   0       65.30       90.70     36.56 o 
   5   4   0      880.24      938.86     91.98 o 
   6   4   0     2086.09     1837.14    232.54 o 
   7   4   0      190.34      283.66     72.17 o 
   8   4   0       98.63      143.13     78.89 o 
   1   5   0    12152.14    12408.83    392.91 o 
   2   5   0     1113.37      893.82     54.62 o 
   3   5   0    16192.28    16693.03    639.54 o 
   4   5   0      186.92      183.74     73.41 o 
   5   5   0     1517.16     1421.88    102.82 o 
   6   5   0      879.50      992.06    105.88 o 
   7   5   0     1264.34     1431.83    134.90 o 
   8   5   0      628.42      590.24    137.75 o 
   0   6   0     8003.16     8907.76    597.46 o 
   1   6   0       72.24       92.45     21.40 o 
   2   6   0    47083.70    50779.11   1658.67 o 
   3   6   0      622.58      661.93     58.82 o 
   4   6   0     3111.68     3369.70    179.86 o 
   5   6   0     1274.62     1337.57    103.83 o 
   6   6   0     5276.26     4808.05    253.70 o 
   7   6   0      779.04      796.38    108.19 o 
   1   7   0    21917.74    24228.04    805.95 o 
   2   7   0      937.42      828.83     66.98 o 
   3   7   0     4730.66     4292.34    261.19 o 
   4   7   0     1276.96     1140.95     78.36 o 
   5   7   0     3677.30     3687.07    205.60 o 
   6   7   0     1341.06     1686.93    161.26 o 
   7   7   0      322.68      228.99     83.99 o 
   0   8   0     4029.05     4088.31    198.75 o 
   1   8   0       28.43       54.93     27.85 o 
   2   8   0     3871.64     3919.37    163.73 o 
   3   8   0        0.71      -35.36     38.93 o 
   4   8   0      671.05      663.65     71.34 o 
   5   8   0      198.34      381.13     82.66 o 
   6   8   0     1234.07     1557.11    135.45 o 
   7   8   0        3.64      -75.06     63.28 o 
   1   9   0      192.68      193.78     45.65 o 
   2   9   0      234.18      217.10     46.27 o 
   3   9   0        1.51       -4.11     36.45 o 
   4   9   0      807.18      824.92     81.85 o 
   5   9   0        9.07      137.89    114.51 o 
   6   9   0      405.47      313.28     88.40 o 
   0  10   0     4856.02     4490.52    224.19 o 
   1  10   0      755.03      723.84     88.00 o 
   2  10   0     2615.99     2868.09    137.95 o 
   3  10   0     2005.42     1623.00    101.08 o 
   4  10   0     1435.31     1474.40    106.99 o 
   5  10   0      528.82      758.84    107.12 o 
   6  10   0      314.61      249.14    108.77 o 
   1  11   0      234.35      212.89     52.22 o 
   2  11   0       20.76      -33.74     39.08 o 
   3  11   0      139.70      212.36     55.45 o 
   4  11   0      457.23      418.83     73.99 o 
   5  11   0      603.81      552.63     87.72 o 
   0  12   0     7140.24     7427.45    509.89 o 
   1  12   0       51.73      -32.13     46.37 o 
   2  12   0     5636.16     5811.75    242.33 o 
   3  12   0      158.40      208.57     59.84 o 
   4  12   0     4530.60     4150.71    198.45 o 
   5  12   0      236.94      180.71     67.67 o 
   1  13   0     1197.10     1207.40    132.81 o 
   2  13   0      305.72      263.34     62.77 o 
   3  13   0     1831.74     2087.92    180.41 o 
   4  13   0      978.05     1163.52    113.88 o 
   0  14   0      639.86      773.72    171.26 o 
   1  14   0       12.97       41.47     75.15 o 
   2  14   0      384.15      372.02     91.62 o 
   3  14   0       38.88      107.93     78.90 o 
  -8   1   1       80.10      -10.18     95.53 o 
  -7   1   1      417.78      600.42    124.23 o 
  -6   1   1        1.91        5.14     43.77 o 
  -5   1   1     2275.96     2078.08    122.97 o 
  -4   1   1      450.91      516.71     47.28 o 
  -3   1   1     2666.94     2466.05    137.48 o 
  -2   1   1     3862.61     3987.21    451.11 o 
  -1   1   1     3516.59     3567.45    122.77 o 
   0   1   1     7982.58     8329.23    235.00 o 
   1   1   1     2017.07     2193.97     79.28 o 
   2   1   1     4875.21     4956.16    180.54 o 
   3   1   1        2.02       -3.76     16.51 o 
   4   1   1     3710.32     3445.47    135.52 o 
   5   1   1     1002.74      992.51     65.81 o 
   6   1   1      334.13      244.45     59.19 o 
   7   1   1       53.39       86.83     46.06 o 
  -8   2   1     2296.78     1882.55    197.18 o 
  -7   2   1      125.75      130.10     63.42 o 
  -6   2   1     2719.72     2692.22    155.42 o 
  -5   2   1      251.51      218.21     40.97 o 
  -4   2   1    24580.04    25085.35    831.05 o 
  -3   2   1     4611.51     4496.88    163.91 o 
  -2   2   1     9798.97    10794.72    394.51 o 
  -1   2   1    29162.35    31142.32   1004.71 o 
   0   2   1    32390.45    34441.12   2598.60 o 
   1   2   1    30481.37    30593.44    858.27 o 
   2   2   1    11969.37    11823.19    393.15 o 
   3   2   1    29597.82    29090.64    953.47 o 
   4   2   1        0.14       35.08     25.90 o 
   5   2   1     7471.56     7358.44    387.09 o 
   6   2   1      229.45      212.02     59.93 o 
   7   2   1     3880.74     3941.81    287.62 o 
  -8   3   1        1.18      -60.54     90.91 o 
  -7   3   1     4226.29     4312.91    375.29 o 
  -6   3   1       97.80      116.25     56.37 o 
  -5   3   1     2747.71     3168.32    169.60 o 
  -4   3   1     1104.11     1070.02     61.21 o 
  -3   3   1    10927.88    11417.71    505.69 o 
  -2   3   1     4062.03     3502.51    131.51 o 
  -1   3   1     2158.79     1886.28     62.97 o 
   0   3   1     1116.78     1164.56     47.73 o 
   1   3   1      138.06      152.93     12.96 o 
   2   3   1     4077.14     4094.62    185.40 o 
   3   3   1      283.22      307.86     42.52 o 
   4   3   1     5001.95     5051.06    347.98 o 
   5   3   1      115.62       57.13    100.81 o 
   6   3   1     1072.29     1139.15    107.57 o 
   7   3   1      146.97      113.64     77.39 o 
   8   3   1     1113.30     1447.46    199.03 o 
  -8   4   1     1356.96     1346.80    134.94 o 
  -7   4   1        0.44      109.34    107.11 o 
  -6   4   1     2241.51     2140.99    154.60 o 
  -5   4   1      430.11      468.49     67.72 o 
  -4   4   1     1142.71     1315.45    101.64 o 
  -3   4   1     1660.35     1994.37    193.11 o 
  -2   4   1     5828.68     5338.68    193.21 o 
  -1   4   1     5999.81     5650.29    218.09 o 
   0   4   1     1086.04     1097.28     53.63 o 
   1   4   1      205.94      217.23     41.44 o 
   2   4   1       20.77       13.58     13.27 o 
   3   4   1    12440.93    11819.27    403.56 o 
   4   4   1      770.17      729.26     79.77 o 
   5   4   1     1011.04      960.71     65.36 o 
   6   4   1      144.50       89.70     83.50 o 
   7   4   1     2016.50     2069.57    144.17 o 
   8   4   1       21.40       89.61     98.31 o 
  -8   5   1        7.49       41.96     73.64 o 
  -7   5   1     1392.47     1530.32    131.42 o 
  -6   5   1       47.00      180.12     62.07 o 
  -5   5   1     1183.10     1181.15     93.29 o 
  -4   5   1      828.68      751.51    168.76 o 
  -3   5   1    14731.28    14131.12    465.44 o 
  -2   5   1      988.83     1026.80     59.77 o 
  -1   5   1     2600.82     2932.92     98.00 o 
   0   5   1     2333.08     2144.65     75.67 o 
   1   5   1    17669.21    17320.43    691.17 o 
   2   5   1     2124.62     2063.91    103.40 o 
   3   5   1       22.74       72.66     26.94 o 
   4   5   1      244.74      240.75     53.42 o 
   5   5   1        9.42      -21.06     40.21 o 
   6   5   1      264.78      379.21     70.48 o 
   7   5   1       26.58        6.75     55.14 o 
   8   5   1      266.32      492.11    153.30 o 
  -7   6   1      145.78      120.82     69.35 o 
  -6   6   1        0.22      250.31     67.16 o 
  -5   6   1      219.63      223.46     59.78 o 
  -4   6   1     1717.58     1574.88    107.34 o 
  -3   6   1    10554.14    11137.09    391.61 o 
  -2   6   1     1275.55     1443.48     60.37 o 
  -1   6   1        1.99       19.36     17.14 o 
   0   6   1     3698.68     4145.73    134.46 o 
   1   6   1     8414.88     8683.52    260.17 o 
   2   6   1     2176.30     2558.57    111.74 o 
   3   6   1      296.92      347.62     46.58 o 
   4   6   1       36.94       29.30     36.91 o 
   5   6   1      396.32      495.93     75.58 o 
   6   6   1       33.87      270.41     70.93 o 
   7   6   1       79.79      115.85     67.09 o 
  -7   7   1      274.87      268.38    158.39 o 
  -6   7   1       55.85      245.55     74.01 o 
  -5   7   1     2043.75     2092.24    141.47 o 
  -4   7   1     1405.56     1322.45     83.58 o 
  -3   7   1      537.26      536.17     67.16 o 
  -2   7   1     7117.46     7466.39    273.85 o 
  -1   7   1     5753.78     5599.29    179.48 o 
   0   7   1     5763.60     5767.91    201.25 o 
   1   7   1       44.43       24.50     22.35 o 
   2   7   1    18163.78    18485.21    769.71 o 
   3   7   1      321.13      290.03     67.97 o 
   4   7   1     2819.11     2711.25    128.29 o 
   5   7   1       13.44      198.35     64.15 o 
   6   7   1     3706.51     3847.81    219.81 o 
   7   7   1      206.25      236.39     85.09 o 
  -7   8   1        2.67        2.32     68.83 o 
  -6   8   1     4417.23     4732.73    259.06 o 
  -5   8   1      267.56      434.11     97.76 o 
  -4   8   1     3064.65     2825.75    193.29 o 
  -3   8   1     1698.07     1450.42     86.87 o 
  -2   8   1    10931.18    10719.61    381.96 o 
  -1   8   1     6881.37     7090.22    224.19 o 
   0   8   1     8858.09     9425.54    288.24 o 
   1   8   1    23402.75    22987.51    664.89 o 
   2   8   1     5367.99     4913.37    195.76 o 
   3   8   1     5160.15     4839.51    249.79 o 
   4   8   1     1173.20     1199.56     88.26 o 
   5   8   1    10924.35    11440.71    516.15 o 
   6   8   1      109.87      289.46     82.13 o 
   7   8   1      834.83      633.42    107.96 o 
  -6   9   1        4.60      -37.64     65.59 o 
  -5   9   1     5557.09     5194.74    274.00 o 
  -4   9   1       13.30      -22.58     38.83 o 
  -3   9   1     1835.04     1838.51    102.58 o 
  -2   9   1      357.41      346.78     75.28 o 
  -1   9   1     2160.09     2378.69    114.37 o 
   0   9   1     2300.94     2118.96     87.99 o 
   1   9   1     2269.62     2347.58    130.16 o 
   2   9   1     3122.31     3407.43    247.61 o 
   3   9   1        1.77      -49.75     33.17 o 
   4   9   1     1457.02     1250.00     96.30 o 
   5   9   1        1.47       21.68     60.52 o 
   6   9   1     1787.27     1966.99    156.53 o 
  -6  10   1     1155.10     1522.26    151.34 o 
  -5  10   1      356.88      440.58     87.00 o 
  -4  10   1     1225.40     1087.90     97.78 o 
  -3  10   1     3733.14     3469.93    162.13 o 
  -2  10   1     1787.23     1916.48    105.97 o 
  -1  10   1     2358.61     2147.19    111.07 o 
   0  10   1      934.14      847.76     79.82 o 
   1  10   1     9165.53     9829.86    358.66 o 
   2  10   1      805.88     1004.71     84.60 o 
   3  10   1     1599.95     1578.64     98.74 o 
   4  10   1      381.43      244.51     79.79 o 
   5  10   1     3939.29     3538.35    212.42 o 
   6  10   1      197.77      144.21     77.09 o 
  -5  11   1      629.60      572.28     98.62 o 
  -4  11   1       35.93       26.10     48.52 o 
  -3  11   1        1.73        3.00     41.37 o 
  -2  11   1        8.89        6.56     43.91 o 
  -1  11   1     1564.57     1466.81    100.92 o 
   0  11   1        0.86        7.02     50.35 o 
   1  11   1      771.59      657.00     72.47 o 
   2  11   1       96.13       66.08     58.17 o 
   3  11   1      366.30      186.01     57.37 o 
   4  11   1      212.44      242.52     64.70 o 
   5  11   1       80.70       29.74     57.47 o 
  -5  12   1     1080.20     1132.55    118.69 o 
  -4  12   1      448.74      479.29     76.07 o 
  -3  12   1        4.99       88.14     52.33 o 
  -2  12   1       99.66      104.78     61.35 o 
  -1  12   1     1815.06     1744.97    107.14 o 
   0  12   1      327.09      428.07    110.44 o 
   1  12   1        9.07      -63.02     42.01 o 
   2  12   1        1.99       50.07     50.80 o 
   3  12   1      204.67      205.70     58.98 o 
   4  12   1       33.73       63.41     53.97 o 
   5  12   1        7.05       40.36     60.45 o 
  -4  13   1     1252.57     1409.60    131.90 o 
  -3  13   1      486.39      585.11     83.20 o 
  -2  13   1     1000.99      910.73    107.74 o 
  -1  13   1       51.21      -20.72     68.97 o 
   0  13   1     1343.52     1401.59    171.44 o 
   1  13   1      285.98      233.63    104.33 o 
   2  13   1      716.00      918.77     97.22 o 
   3  13   1       25.78       34.76     54.57 o 
   4  13   1      730.56      776.20    142.29 o 
  -3  14   1      768.58      797.87     96.02 o 
  -2  14   1     1609.04     1595.57    183.02 o 
  -1  14   1     2242.82     2107.60    163.21 o 
   0  14   1     1819.13     2185.42    165.35 o 
   1  14   1     2284.28     2100.84    327.06 o 
   2  14   1      309.03      319.52     91.19 o 
   3  14   1     4196.15     4243.78    205.73 o 
   0  15   1     3051.44     3872.70    243.09 o 
  -8   0   2      872.10     1210.66    180.15 o 
  -7   0   2      248.11      208.66     96.28 o 
  -6   0   2      597.95      549.51     89.61 o 
  -4   0   2     3247.83     3037.30    215.69 o 
  -3   0   2     3202.45     2667.01    179.22 o 
  -1   0   2    32548.24    30729.40   1743.32 o 
   0   0   2     4038.12     4617.14    277.53 o 
   1   0   2    34706.38    37311.38   1211.05 o 
   2   0   2     4360.43     5081.30    309.75 o 
   3   0   2    16248.68    16163.51    941.09 o 
   4   0   2    12151.56    11443.06    685.96 o 
   5   0   2     4882.20     4534.57    213.63 o 
   6   0   2     7935.84     7546.81    342.09 o 
   8   0   2     1387.38     1358.41    164.59 o 
  -8   1   2     1582.57     1917.21    162.07 o 
  -7   1   2      727.36      505.26    124.42 o 
  -6   1   2      539.73      604.87    106.09 o 
  -5   1   2      852.50      943.24     62.64 o 
  -4   1   2    22433.78    20915.34    698.08 o 
  -3   1   2      108.41      148.16     49.99 o 
  -2   1   2     4135.77     4854.43    210.50 o 
  -1   1   2      192.14      204.64     30.36 o 
   0   1   2    25222.70    23106.54    580.94 o 
   1   1   2     1357.10     1377.81     39.70 o 
   2   1   2    11424.96    14326.11    473.57 o 
   3   1   2     5399.49     4999.98    178.66 o 
   4   1   2      763.08      770.45     51.06 o 
   5   1   2     1500.18     1577.61     80.20 o 
   6   1   2       67.59       42.06     49.55 o 
   8   1   2        2.77      -52.03     87.94 o 
  -8   2   2        8.00       42.03    102.39 o 
  -7   2   2      125.04      215.32     93.13 o 
  -6   2   2        2.65        2.93     86.74 o 
  -5   2   2     2868.69     2886.40    126.03 o 
  -4   2   2     3381.14     3264.45    132.62 o 
  -3   2   2     3584.23     4066.30    151.15 o 
  -2   2   2    17154.38    17489.01    683.44 o 
  -1   2   2    13564.28    13047.97    372.03 o 
   0   2   2      616.83      631.40     35.78 o 
   1   2   2     8695.72     8760.02    224.74 o 
   2   2   2    27856.57    28372.91    803.37 o 
   3   2   2     5444.84     5189.96    161.03 o 
   4   2   2      482.72      421.73     40.48 o 
   5   2   2     3373.57     3199.16    133.42 o 
   6   2   2     1736.28     1542.15    110.24 o 
   7   2   2      263.16      365.20     62.20 o 
  -8   3   2      370.89      249.05     72.32 o 
  -7   3   2      106.27      315.09     75.45 o 
  -6   3   2       81.13       70.47     64.15 o 
  -5   3   2      229.23      196.80     50.13 o 
  -4   3   2     1788.35     1871.45     86.44 o 
  -3   3   2        8.16       20.91     18.58 o 
  -2   3   2     1189.64     1071.26     43.16 o 
  -1   3   2      431.84      362.43     56.42 o 
   0   3   2      803.48      990.92     33.12 o 
   1   3   2       10.35       -2.31      8.14 o 
   2   3   2     4658.73     4748.38    146.29 o 
   3   3   2     1110.35     1119.92     46.13 o 
   4   3   2     1630.67     1454.18     60.91 o 
   5   3   2      364.95      393.79     51.98 o 
   6   3   2      919.92      709.48     74.19 o 
   7   3   2      162.18       88.08     63.72 o 
  -8   4   2      476.65      432.17     83.44 o 
  -7   4   2     2066.17     2467.13    161.54 o 
  -6   4   2      335.35      356.08     69.86 o 
  -5   4   2      963.51     1065.36     92.43 o 
  -4   4   2        0.96        9.34     55.45 o 
  -3   4   2     9559.93     9584.69    328.66 o 
  -2   4   2      152.38      209.48     19.41 o 
  -1   4   2     8204.06     7691.78    227.88 o 
   0   4   2     8805.79     9037.84    284.75 o 
   1   4   2      487.97      580.72     39.39 o 
   2   4   2      304.40      337.88     25.38 o 
   3   4   2     4639.14     4686.20    240.49 o 
   4   4   2     4414.78     3988.11    157.30 o 
   5   4   2      102.88       79.54     34.34 o 
   6   4   2        0.70       -2.68     47.20 o 
   7   4   2      321.96      466.00    195.24 o 
   8   4   2      722.32      769.83    165.89 o 
  -8   5   2      363.33      476.01    134.04 o 
  -7   5   2      360.74      451.49     86.65 o 
  -6   5   2     5904.81     5314.73    271.30 o 
  -5   5   2      422.44      340.06     65.94 o 
  -4   5   2     3224.55     3243.19    288.09 o 
  -3   5   2      551.76      579.95     53.31 o 
  -2   5   2    46945.25    47542.28   1402.71 o 
  -1   5   2     1297.24     1342.89     79.65 o 
   0   5   2     3277.14     3009.58     88.48 o 
   1   5   2     1776.23     1454.63     56.44 o 
   2   5   2    22473.38    23336.41   1157.10 o 
   3   5   2     1110.61     1060.19     50.31 o 
   4   5   2     2388.12     2459.99    108.32 o 
   5   5   2     1026.44     1073.38     93.75 o 
   6   5   2     1649.55     1527.39    152.47 o 
   7   5   2      639.14      598.28     96.38 o 
   8   5   2       19.99       84.80    126.64 o 
  -7   6   2     1993.33     1555.70    127.72 o 
  -6   6   2     1972.30     2011.15    139.63 o 
  -5   6   2     3231.62     3337.98    186.08 o 
  -4   6   2      612.24      734.79     80.93 o 
  -3   6   2    12707.78    12810.80    600.88 o 
  -2   6   2      235.34      346.16     36.82 o 
  -1   6   2     9722.30    11571.09    342.31 o 
   0   6   2       67.95       48.56     15.70 o 
   1   6   2    15515.37    15162.35    512.58 o 
   2   6   2     6458.25     6050.97    464.95 o 
   3   6   2     5008.81     4851.01    230.51 o 
   4   6   2     3075.20     3048.59    187.18 o 
   5   6   2     3453.77     3432.43    188.81 o 
   6   6   2     3015.20     3016.17    181.04 o 
   7   6   2      635.60      677.79    101.86 o 
  -7   7   2      185.63      120.82    119.79 o 
  -6   7   2     2895.44     2775.00    175.03 o 
  -5   7   2      146.35      176.19     65.69 o 
  -4   7   2     1356.16     1285.84     82.80 o 
  -3   7   2     1121.63     1227.28     79.56 o 
  -2   7   2    16932.92    17357.16    506.73 o 
  -1   7   2      728.27      629.21     42.87 o 
   0   7   2    11590.26    12292.13    324.79 o 
   1   7   2      897.59      933.24     51.04 o 
   2   7   2    21996.72    22257.91   2050.20 o 
   3   7   2     1181.87      966.99     68.36 o 
   4   7   2     2038.93     1897.39    100.80 o 
   5   7   2     4756.08     5053.62    257.91 o 
   6   7   2     1829.67     1886.89    136.61 o 
   7   7   2      552.10      465.56     94.65 o 
  -7   8   2      129.90      169.65     81.54 o 
  -6   8   2      141.33      299.69    118.59 o 
  -5   8   2     1360.76     1408.38    124.25 o 
  -4   8   2      103.61      117.93     42.51 o 
  -3   8   2     1607.23     1445.09     95.73 o 
  -2   8   2       45.86       79.50     35.24 o 
  -1   8   2     1775.96     1779.71     76.04 o 
   0   8   2     4327.86     4283.45    128.16 o 
   1   8   2     7197.51     7421.11    311.33 o 
   2   8   2     1205.20     1427.66    147.15 o 
   3   8   2      324.55      368.83     49.56 o 
   4   8   2     2905.93     2779.72    134.14 o 
   5   8   2      668.41      872.72    104.78 o 
   6   8   2      769.05      919.44    115.47 o 
   7   8   2      133.39       53.61     76.04 o 
  -6   9   2       24.17      -33.62     63.45 o 
  -5   9   2        0.69       42.68     59.44 o 
  -4   9   2        1.26       26.93     44.36 o 
  -3   9   2      819.96      929.03     79.83 o 
  -2   9   2       11.08        4.50     31.90 o 
  -1   9   2      190.33      223.52     45.55 o 
   0   9   2      135.86       90.64     28.86 o 
   1   9   2      395.80      497.60     57.46 o 
   2   9   2        0.27        0.42     33.03 o 
   3   9   2      189.59       74.93     41.24 o 
   4   9   2       56.08      -25.90     43.63 o 
   5   9   2       63.24      250.03     72.07 o 
   6   9   2      169.54       74.21     73.73 o 
  -6  10   2        7.31       86.64     74.79 o 
  -5  10   2     1300.04     1628.56    141.33 o 
  -4  10   2      603.84      623.43     78.29 o 
  -3  10   2     1404.98     1381.76     97.52 o 
  -2  10   2       25.44       -9.05     39.49 o 
  -1  10   2     2181.60     2045.98    108.10 o 
   0  10   2       15.48       49.89     29.40 o 
   1  10   2     6732.77     7160.51    273.60 o 
   2  10   2       51.37       12.41     39.19 o 
   3  10   2     1089.39     1143.95     94.93 o 
   4  10   2      204.64      172.83     60.04 o 
   5  10   2     1279.54     1395.66    136.25 o 
   6  10   2      362.29      436.36     97.39 o 
  -5  11   2       71.84      -33.39     61.87 o 
  -4  11   2     1921.06     1797.16    118.12 o 
  -3  11   2      818.86      881.24     86.67 o 
  -2  11   2      934.33     1120.10     94.19 o 
  -1  11   2      227.87      148.79     48.58 o 
   0  11   2      330.67      204.76     66.04 o 
   1  11   2       39.33      -26.99     39.10 o 
   2  11   2       28.55      -26.96     46.72 o 
   3  11   2      302.76      167.41     58.30 o 
   4  11   2       62.00      -56.65     48.71 o 
   5  11   2      468.95      481.14     80.97 o 
  -5  12   2     1431.43     1103.49    116.76 o 
  -4  12   2      179.25      181.05     64.26 o 
  -3  12   2     3603.85     4087.05    190.36 o 
  -2  12   2       32.83      -11.48     46.60 o 
  -1  12   2     5070.14     4856.63    268.92 o 
   0  12   2       95.48       32.05     64.32 o 
   1  12   2     1949.26     1731.38    113.22 o 
   2  12   2      373.31      394.86     68.47 o 
   3  12   2     3215.43     3477.73    169.80 o 
   4  12   2     1080.96     1281.24    114.75 o 
   5  12   2      719.05      623.92    105.51 o 
  -4  13   2     1319.11     1615.53    130.92 o 
  -3  13   2      159.64      121.45     61.00 o 
  -2  13   2     2549.41     2442.78    205.88 o 
  -1  13   2      416.79      279.54     83.29 o 
   0  13   2     2186.26     2029.54    210.79 o 
   1  13   2        5.78      -71.31     57.84 o 
   2  13   2     1172.35     1428.81    115.42 o 
   3  13   2      317.89      327.62     72.26 o 
   4  13   2      671.81      784.01     95.72 o 
  -3  14   2        1.36      -55.45     61.46 o 
  -2  14   2       11.83       33.64     72.48 o 
  -1  14   2      164.02      217.84     88.41 o 
   0  14   2       51.03       75.10     71.08 o 
   1  14   2      121.27      148.93     81.80 o 
   2  14   2        4.33       32.10     79.29 o 
   3  14   2      336.69      558.47     86.95 o 
   0  15   2      293.80      471.05    104.31 o 
  -8   1   3      498.17      642.45    110.69 o 
  -7   1   3       58.25        0.71     46.57 o 
  -6   1   3      126.72      145.82     47.34 o 
  -5   1   3      711.40      798.63     80.98 o 
  -4   1   3     5984.01     5593.18    252.85 o 
  -3   1   3       20.68       -8.68     25.18 o 
  -2   1   3     5535.38     5472.29    234.59 o 
  -1   1   3     7571.07     7967.11    391.98 o 
   0   1   3     3696.39     4231.48    141.78 o 
   1   1   3     8637.52     9226.39    306.41 o 
   2   1   3    24561.19    24813.79    704.87 o 
   3   1   3    10169.87     9451.81    280.73 o 
   4   1   3      105.66      102.70     45.40 o 
   5   1   3     2171.96     2236.88    136.73 o 
   6   1   3      186.40      208.26     65.39 o 
   7   1   3     1341.42     1906.81    187.92 o 
   8   1   3       30.90       82.75     62.32 o 
  -8   2   3        6.60       59.80    117.01 o 
  -7   2   3     2007.95     1761.16    192.64 o 
  -6   2   3      325.48      383.99     96.65 o 
  -5   2   3     5631.40     5393.11    206.91 o 
  -4   2   3     3580.50     3409.80    136.89 o 
  -3   2   3    12166.76    12688.68    429.08 o 
  -2   2   3      464.03      521.79     31.10 o 
  -1   2   3    18207.83    17841.79    505.86 o 
   0   2   3    39464.46    38188.61   1239.25 o 
   1   2   3     6966.27     8036.79    190.19 o 
   2   2   3     8943.48     9792.97    286.00 o 
   3   2   3     4014.34     4065.05    151.15 o 
   4   2   3    12784.65    12764.42    378.16 o 
   5   2   3       80.70       59.64     25.95 o 
   6   2   3     5204.01     4853.02    252.93 o 
   7   2   3       52.87       37.57     62.84 o 
   8   2   3     1192.15     1265.83    185.14 o 
  -8   3   3     1708.57     1593.94    261.05 o 
  -7   3   3      604.88      672.02     84.96 o 
  -6   3   3     2785.58     2544.87    304.29 o 
  -5   3   3     2474.88     2314.14    251.06 o 
  -4   3   3     6259.32     5947.26    219.25 o 
  -3   3   3    10250.85    10694.10    365.69 o 
  -2   3   3     9566.95     9504.28    335.51 o 
  -1   3   3    30451.27    28949.67    815.13 o 
   0   3   3     4856.65     5602.61    224.19 o 
   1   3   3     1533.94     1662.51     51.30 o 
   2   3   3      904.32      941.65     34.91 o 
   3   3   3    13945.39    13581.92    395.79 o 
   4   3   3       27.66       38.61     22.48 o 
   5   3   3      865.00      724.43     83.60 o 
   6   3   3      192.75      211.12     47.60 o 
   7   3   3     1055.76     1223.07    189.22 o 
   8   3   3      175.55      172.00    101.09 o 
  -8   4   3        0.41       73.56     57.47 o 
  -7   4   3     3574.45     3524.42    289.01 o 
  -6   4   3      547.55      720.02     91.70 o 
  -5   4   3     2222.89     2203.94    135.38 o 
  -4   4   3        3.44      -12.10     35.75 o 
  -3   4   3    10256.18     9972.79    343.31 o 
  -2   4   3    14361.04    14570.51    421.78 o 
  -1   4   3     4713.71     4559.58    163.42 o 
   0   4   3      332.82      294.94     24.09 o 
   1   4   3      427.75      314.22     23.09 o 
   2   4   3     5525.87     5699.20    283.61 o 
   3   4   3       26.07       16.11     30.42 o 
   4   4   3     4465.56     4111.01    162.01 o 
   5   4   3       35.88        9.81     31.43 o 
   6   4   3      696.56      813.67     90.24 o 
   7   4   3       64.93       56.10     92.94 o 
   8   4   3     1151.60     1510.04    222.91 o 
  -8   5   3      342.38      235.98     70.06 o 
  -7   5   3        0.09      137.38    102.57 o 
  -6   5   3      979.90     1050.70    112.26 o 
  -5   5   3      671.15      727.17     86.73 o 
  -4   5   3     3195.80     3057.32    165.22 o 
  -3   5   3       59.24      108.77     34.93 o 
  -2   5   3     5699.19     5980.95    214.72 o 
  -1   5   3     6201.45     5946.40    183.25 o 
   0   5   3     9010.93     8865.66    234.84 o 
   1   5   3     1261.64     1245.27     82.84 o 
   2   5   3      593.56      635.93     42.41 o 
   3   5   3     4026.58     4055.01    134.76 o 
   4   5   3     1375.32     1193.04     67.88 o 
   5   5   3     1087.99     1110.99     94.98 o 
   6   5   3      530.76      637.64     85.17 o 
   7   5   3      420.90      406.78     79.45 o 
   8   5   3        1.68       -5.55    109.42 o 
  -7   6   3        0.97        2.13     61.93 o 
  -6   6   3       23.18      229.49     68.21 o 
  -5   6   3      403.84      437.00     76.29 o 
  -4   6   3     1247.64     1140.11     91.37 o 
  -3   6   3     2064.38     1801.72     92.95 o 
  -2   6   3      709.67      795.76     45.58 o 
  -1   6   3     2394.15     2305.11     84.72 o 
   0   6   3      147.11       93.60     19.87 o 
   1   6   3      836.18      685.02     42.91 o 
   2   6   3      123.32      151.75     36.55 o 
   3   6   3        3.45       56.32     29.49 o 
   4   6   3       64.73      108.16     45.10 o 
   5   6   3     1358.67     1451.61    130.99 o 
   6   6   3        1.94       91.34    101.09 o 
   7   6   3        1.91      -12.26     67.81 o 
  -7   7   3      332.49      190.15     77.04 o 
  -6   7   3     1668.09     1939.08    156.26 o 
  -5   7   3       29.09       -5.66     50.61 o 
  -4   7   3      631.56      554.96    122.66 o 
  -3   7   3     6172.52     5828.36    226.78 o 
  -2   7   3     2189.04     2333.24     89.49 o 
  -1   7   3      521.33      673.68     43.90 o 
   0   7   3     3468.53     3613.39    122.67 o 
   1   7   3    11159.67    11646.64    420.06 o 
   2   7   3       37.34      106.84     33.50 o 
   3   7   3     1300.20     1315.99     80.95 o 
   4   7   3      489.07      382.05     52.07 o 
   5   7   3     3070.00     3134.23    182.46 o 
   6   7   3       33.49       62.69     59.38 o 
   7   7   3      115.57      234.52     81.93 o 
  -7   8   3      164.87       75.94     73.57 o 
  -6   8   3      324.64      308.22     82.07 o 
  -5   8   3     1815.91     2016.57    141.65 o 
  -4   8   3     1209.34     1128.64     85.98 o 
  -3   8   3     2695.56     2706.28    128.76 o 
  -2   8   3     6213.87     6175.03    236.41 o 
  -1   8   3     1636.71     1745.44     74.96 o 
   0   8   3    10912.48    11507.62    528.08 o 
   1   8   3     5453.30     5396.61    317.58 o 
   2   8   3    17878.60    17441.26    594.45 o 
   3   8   3      258.25      211.02     43.19 o 
   4   8   3     6042.49     5520.68    223.00 o 
   5   8   3       28.69       40.43     99.52 o 
   6   8   3     4330.47     4438.16    247.63 o 
   7   8   3      116.20       -9.57     76.23 o 
  -6   9   3      750.70      974.33    121.52 o 
  -5   9   3     1541.35     1578.12    135.28 o 
  -4   9   3      808.44      855.43     82.26 o 
  -3   9   3     5593.00     4940.74    420.59 o 
  -2   9   3     1137.55     1173.37     79.06 o 
  -1   9   3     3336.55     3332.44    122.71 o 
   0   9   3      536.20      602.60     61.61 o 
   1   9   3    20672.27    21191.16    783.98 o 
   2   9   3      427.77      479.77     60.12 o 
   3   9   3      757.90      774.75     73.67 o 
   4   9   3      139.68      155.01     54.55 o 
   5   9   3     5695.80     5656.93    353.63 o 
   6   9   3      187.88      151.89     76.37 o 
  -6  10   3       70.36      148.17     79.95 o 
  -5  10   3     1110.73     1242.46    131.80 o 
  -4  10   3     2908.31     2447.98    133.70 o 
  -3  10   3      376.48      490.15     67.62 o 
  -2  10   3     2852.60     2747.24    147.03 o 
  -1  10   3      332.64      253.53     51.46 o 
   0  10   3     5944.85     5615.07    191.25 o 
   1  10   3        5.12      -14.11     35.30 o 
   2  10   3     3811.39     3904.61    145.78 o 
   3  10   3       79.59       53.98     48.07 o 
   4  10   3     2565.21     2414.16    131.30 o 
   5  10   3       46.33       15.86     63.18 o 
   6  10   3     1198.62      947.22    153.95 o 
  -5  11   3       45.04       73.13     71.40 o 
  -4  11   3      356.56      393.66     71.85 o 
  -3  11   3     1870.54     2137.32    120.93 o 
  -2  11   3     2174.63     2265.69    129.90 o 
  -1  11   3       11.51      -49.98     36.77 o 
   0  11   3      400.81      443.39     98.68 o 
   1  11   3      465.63      410.36     62.95 o 
   2  11   3      647.21      712.09     76.51 o 
   3  11   3       50.79       66.48     47.75 o 
   4  11   3       19.27      -41.79     48.39 o 
   5  11   3      115.38       37.62     95.26 o 
  -5  12   3       10.48       31.26     61.90 o 
  -4  12   3       80.99      165.24     60.65 o 
  -3  12   3      262.19      318.76     65.04 o 
  -2  12   3      151.25      141.58     54.52 o 
  -1  12   3      586.05      540.40     94.98 o 
   0  12   3      136.38       81.72     67.99 o 
   1  12   3       12.33      -20.06     42.64 o 
   2  12   3      100.73       90.57     59.34 o 
   3  12   3       85.40      190.37     68.39 o 
   4  12   3      100.42      117.70     60.96 o 
   5  12   3       43.76       80.69     61.38 o 
  -4  13   3       99.54      163.24     67.78 o 
  -3  13   3      202.73      187.55     65.51 o 
  -2  13   3        5.32       30.02     69.34 o 
  -1  13   3     2096.57     2012.64    179.78 o 
   0  13   3        1.23       47.79     63.32 o 
   1  13   3      438.53      435.12    126.55 o 
   2  13   3      324.21      437.13     75.54 o 
   3  13   3     1869.04     1957.86    133.72 o 
   4  13   3        5.53       43.30     61.10 o 
  -3  14   3      577.22      568.78    133.86 o 
  -2  14   3     1523.12     1430.66    229.30 o 
  -1  14   3     1370.40     1412.40    153.55 o 
   0  14   3     2283.35     2649.59    284.75 o 
   1  14   3      134.82      190.98     77.46 o 
   2  14   3     2355.04     2171.62    222.17 o 
  -8   0   4     1710.88     1816.27    211.62 o 
  -7   0   4       93.08      -79.06     96.28 o 
  -6   0   4       59.04       70.73     58.88 o 
  -5   0   4       88.70       79.80     55.73 o 
  -4   0   4    24661.24    22861.30   1329.52 o 
  -3   0   4      731.41      622.09     69.43 o 
  -2   0   4       10.95       55.17     25.36 o 
  -1   0   4    10684.54    10085.95    588.02 o 
   0   0   4    82427.41    89358.07   5047.97 o 
   1   0   4    24942.66    29623.90   1687.41 o 
   2   0   4    61242.56    59563.34   1931.51 o 
   3   0   4    26187.59    25214.92   1068.30 o 
   4   0   4    16205.54    17055.38    573.90 o 
   5   0   4     6440.24     6534.53    239.97 o 
   6   0   4     8627.33     8158.79    374.54 o 
   7   0   4     7752.69     7906.42    531.37 o 
   8   0   4      988.09      606.90    135.71 o 
  -8   1   4      272.91      335.07     96.14 o 
  -7   1   4      382.18      458.57     75.94 o 
  -6   1   4       16.32       31.49     58.04 o 
  -5   1   4     9660.53     9107.04    426.10 o 
  -4   1   4        8.00       -2.95     57.58 o 
  -3   1   4     6423.20     6716.14    291.86 o 
  -2   1   4     8150.87     8964.16    671.24 o 
  -1   1   4    39900.86    43827.43   1758.73 o 
   0   1   4    14791.38    13887.72    478.70 o 
   1   1   4    26687.54    26956.60    761.95 o 
   2   1   4    41457.78    40375.12   1021.75 o 
   3   1   4    14372.82    14614.49    380.87 o 
   4   1   4     5213.56     5339.09    171.19 o 
   5   1   4     2662.23     2533.57     97.44 o 
   6   1   4     9230.25     8201.45    263.73 o 
   7   1   4      692.34      778.93    132.93 o 
   8   1   4      592.44      729.74    104.01 o 
  -8   2   4      409.37      438.79    144.41 o 
  -7   2   4      180.51      109.60     65.36 o 
  -6   2   4       49.76      125.39     50.54 o 
  -5   2   4      234.57      343.20     55.96 o 
  -4   2   4     2453.94     2485.18    112.29 o 
  -3   2   4     4902.28     5135.76    433.11 o 
  -2   2   4      508.56      707.26     40.25 o 
  -1   2   4     2787.56     3113.53     98.93 o 
   0   2   4     5582.43     6058.58    187.80 o 
   1   2   4     6523.24     7914.65    188.74 o 
   2   2   4     4249.56     4549.71    126.23 o 
   3   2   4    13135.09    13472.96    510.73 o 
   4   2   4     4116.13     3888.44    130.36 o 
   5   2   4      646.33      579.60     50.85 o 
   6   2   4       26.54       79.79     43.02 o 
   7   2   4     1260.64     1350.60    104.81 o 
   8   2   4      237.68      310.12    123.49 o 
  -8   3   4       58.72      132.44     90.91 o 
  -7   3   4      165.03      179.41     61.55 o 
  -6   3   4       12.09       47.10     45.48 o 
  -5   3   4        5.39       13.15     64.06 o 
  -4   3   4     1705.45     1587.20     78.79 o 
  -3   3   4      739.57      825.61     47.93 o 
  -2   3   4    16546.35    16950.66   1401.73 o 
  -1   3   4      678.42      571.36     29.18 o 
   0   3   4     9710.68     9660.69    250.69 o 
   1   3   4     2333.22     2533.99     74.01 o 
   2   3   4    24453.62    24637.03    696.59 o 
   3   3   4     3441.14     3445.92    113.55 o 
   4   3   4     1196.43     1115.96     52.79 o 
   5   3   4      248.76      229.87     48.46 o 
   6   3   4      544.38      527.68     62.72 o 
   7   3   4      133.95       90.40     64.39 o 
   8   3   4       25.68       97.76    105.16 o 
  -8   4   4      410.27      441.60    100.16 o 
  -7   4   4       97.72      112.26     55.81 o 
  -6   4   4     3740.93     4180.01    315.30 o 
  -5   4   4      278.59      351.84     62.02 o 
  -4   4   4     3292.82     3534.25    447.22 o 
  -3   4   4      187.34      375.84    111.50 o 
  -2   4   4    20796.14    20741.46    593.61 o 
  -1   4   4       41.69       35.10     15.56 o 
   0   4   4      186.58      206.97     18.12 o 
   1   4   4      919.53      880.77     35.11 o 
   2   4   4     3776.57     3949.69    111.89 o 
   3   4   4     2885.15     2726.72     93.60 o 
   4   4   4      716.11      730.69     58.03 o 
   5   4   4     1160.13     1161.11     74.35 o 
   6   4   4      275.08      188.30     71.74 o 
   7   4   4      344.64      242.17    118.68 o 
   8   4   4       66.57      124.24     75.60 o 
  -8   5   4        2.00       -6.58     60.79 o 
  -7   5   4     2997.98     2167.54    479.71 o 
  -6   5   4       85.88      172.91     65.19 o 
  -5   5   4     2076.67     1994.38    129.95 o 
  -4   5   4     2979.38     3036.51    302.80 o 
  -3   5   4     9174.37     9660.60    296.74 o 
  -2   5   4     9085.71     8797.35    265.33 o 
  -1   5   4    11625.66    12218.57    642.77 o 
   0   5   4    21047.04    22206.84    568.13 o 
   1   5   4     3163.07     3206.66    120.13 o 
   2   5   4    12145.14    11999.83    351.75 o 
   3   5   4     2287.79     2262.61     86.93 o 
   4   5   4    11412.01    11692.97    408.96 o 
   5   5   4     1705.94     1647.65    139.88 o 
   6   5   4     1011.34     1013.99    106.49 o 
   7   5   4       25.08       28.14    100.72 o 
  -7   6   4      657.53      572.83     88.52 o 
  -6   6   4     5427.64     5059.86    264.95 o 
  -5   6   4      520.79      553.47     80.97 o 
  -4   6   4     2740.84     2490.19    145.83 o 
  -3   6   4       50.73      110.08     35.33 o 
  -2   6   4    20560.30    20658.69    596.73 o 
  -1   6   4      389.33      301.85     30.10 o 
   0   6   4    10301.87    10771.65    323.40 o 
   1   6   4     6538.69     6202.68    172.89 o 
   2   6   4     9867.30     9793.13    293.62 o 
   3   6   4     3958.40     3573.27    147.32 o 
   4   6   4     3619.27     3723.41    193.85 o 
   5   6   4     6401.39     6328.01    304.38 o 
   6   6   4      581.01      731.27     93.41 o 
   7   6   4     1253.60     1396.55    208.10 o 
  -7   7   4      597.72      299.99     75.18 o 
  -6   7   4       17.66       48.37     61.55 o 
  -5   7   4     1172.52     1205.75    120.77 o 
  -4   7   4      172.68       80.85     47.33 o 
  -3   7   4     5797.91     5625.06    220.15 o 
  -2   7   4       58.23       57.48     23.65 o 
  -1   7   4      754.48      844.58     47.49 o 
   0   7   4     2760.29     3172.17    104.32 o 
   1   7   4    20028.64    20348.96    527.38 o 
   2   7   4     1509.94     1551.01     82.32 o 
   3   7   4     3329.06     3216.17    139.45 o 
   4   7   4     3015.36     2603.19    123.46 o 
   5   7   4     2245.74     2337.57    149.57 o 
   6   7   4     1056.05     1267.58    125.18 o 
   7   7   4      502.93      635.45    181.44 o 
  -7   8   4       56.30      -33.38     79.70 o 
  -6   8   4      569.91      752.99    104.42 o 
  -5   8   4      173.63       74.68     85.07 o 
  -4   8   4      721.91      829.56     78.67 o 
  -3   8   4        3.12       29.52     34.01 o 
  -2   8   4      621.99      682.87     64.09 o 
  -1   8   4      475.29      537.66     91.66 o 
   0   8   4       30.50       25.13     22.98 o 
   1   8   4     2926.12     2912.54     97.01 o 
   2   8   4      396.00      468.28     44.26 o 
   3   8   4      309.85      206.07     45.99 o 
   4   8   4      698.59      839.61    109.67 o 
   5   8   4     1919.27     1967.14    181.07 o 
   6   8   4       30.40      133.99     69.56 o 
   7   8   4      185.44       87.25     83.28 o 
  -6   9   4        0.55       78.93     67.90 o 
  -5   9   4      180.03      278.42     75.57 o 
  -4   9   4     3550.27     3250.77    156.30 o 
  -3   9   4      442.69      499.82     86.43 o 
  -2   9   4      990.81      964.33     79.45 o 
  -1   9   4      485.72      455.17     51.82 o 
   0   9   4     6018.33     5597.53    226.69 o 
   1   9   4      795.07      859.69     60.17 o 
   2   9   4      358.03      477.32     51.90 o 
   3   9   4      233.89      223.38     46.29 o 
   4   9   4      456.18      338.09     62.49 o 
   5   9   4        1.54       62.13     60.47 o 
   6   9   4      188.03      171.90     75.73 o 
  -6  10   4      753.70      842.78    164.04 o 
  -5  10   4        0.21        1.59     79.80 o 
  -4  10   4     2222.80     2080.97    135.95 o 
  -3  10   4     1675.90     1883.02    110.75 o 
  -2  10   4     2470.94     2707.28    133.73 o 
  -1  10   4        8.55      -44.37     39.28 o 
   0  10   4     4638.27     4689.72    165.83 o 
   1  10   4       21.18       31.61     38.62 o 
   2  10   4     2514.66     2386.40    103.09 o 
   3  10   4       71.56       19.72     35.82 o 
   4  10   4     2343.46     2085.63    104.24 o 
   5  10   4      658.27      869.41     89.51 o 
   6  10   4       86.01       93.73     61.77 o 
  -5  11   4     2862.90     2736.99    183.94 o 
  -4  11   4        2.74      -52.91     54.56 o 
  -3  11   4     6558.14     6382.86    273.79 o 
  -2  11   4      514.24      658.75     98.36 o 
  -1  11   4     5387.11     5348.26    299.76 o 
   0  11   4     1319.51     1332.63     90.49 o 
   1  11   4     4035.81     3636.58    165.71 o 
   2  11   4     1509.14     1581.87     99.81 o 
   3  11   4     1444.26     1528.08     97.03 o 
   4  11   4     1397.90     1598.64     98.11 o 
   5  11   4      162.63      150.40     65.30 o 
  -5  12   4       27.07       52.58    103.50 o 
  -4  12   4     2143.33     2163.54    278.37 o 
  -3  12   4      144.85       88.58     72.16 o 
  -2  12   4     5727.48     5966.67    391.03 o 
  -1  12   4     1125.35     1085.96    117.67 o 
   0  12   4     3952.45     3675.74    214.73 o 
   1  12   4     1099.99     1132.39     97.49 o 
   2  12   4     2072.60     1851.78    113.19 o 
   3  12   4     2505.03     2371.49    132.65 o 
   4  12   4     1805.64     1740.93    137.19 o 
  -4  13   4      185.82      195.59     73.23 o 
  -3  13   4     1219.31     1405.25    131.13 o 
  -2  13   4       65.90      103.32     58.47 o 
  -1  13   4     4786.35     4395.55    251.30 o 
   0  13   4        0.87      -31.67     59.42 o 
   1  13   4      922.31     1002.55    122.72 o 
   2  13   4       52.86       71.86     54.79 o 
   3  13   4     1796.24     1863.43    125.02 o 
   4  13   4      597.21      654.46    107.07 o 
  -3  14   4       42.14      -20.80     64.04 o 
  -2  14   4      125.42      163.49     80.92 o 
  -1  14   4       10.32      136.05     77.75 o 
   0  14   4      295.45      201.64     79.07 o 
   1  14   4       41.29        6.98     73.86 o 
   2  14   4      402.81      563.42     86.27 o 
  -8   1   5       55.42       56.25     85.87 o 
  -7   1   5      291.95      207.00     68.68 o 
  -6   1   5       77.63       22.86     50.36 o 
  -5   1   5      655.47      598.81     82.02 o 
  -4   1   5     2821.61     2553.04    136.74 o 
  -3   1   5     3597.82     3340.12    159.38 o 
  -2   1   5      474.48      479.42     38.71 o 
  -1   1   5     2049.89     1909.26     92.93 o 
   0   1   5     5265.91     5256.49    154.63 o 
   1   1   5     3710.45     3878.96    107.02 o 
   2   1   5     6604.47     6744.04    181.64 o 
   3   1   5     2410.53     2314.54     74.88 o 
   4   1   5      481.94      601.94     38.14 o 
   5   1   5       34.37       26.84     20.44 o 
   6   1   5     2187.59     2360.02    141.91 o 
   7   1   5      219.88      330.81     74.75 o 
   8   1   5       87.91      162.69     71.41 o 
  -8   2   5     1885.51     1815.16    247.72 o 
  -7   2   5      494.00      517.97     85.54 o 
  -6   2   5     2494.60     2358.81    474.99 o 
  -5   2   5     4558.37     4373.91    252.92 o 
  -4   2   5     5568.78     5414.99    330.38 o 
  -3   2   5     2523.98     2601.50    110.63 o 
  -2   2   5    23084.77    21939.11    725.05 o 
  -1   2   5    20642.33    18608.42    529.43 o 
   0   2   5       76.69      184.69     41.90 o 
   1   2   5     2558.93     2705.78     77.77 o 
   2   2   5    10258.33     9966.71    263.19 o 
   3   2   5    11463.93    10816.27    288.13 o 
   4   2   5      681.04      642.95     40.34 o 
   5   2   5     1637.84     1544.92     63.14 o 
   6   2   5      567.63      611.66     68.65 o 
   7   2   5     1265.49     1356.05    153.86 o 
   8   2   5      285.48      296.42    112.20 o 
  -8   3   5      474.22      317.43     80.57 o 
  -7   3   5     3376.51     3058.15    491.56 o 
  -6   3   5     4467.99     4077.01    937.94 o 
  -5   3   5     5722.66     5411.46    681.43 o 
  -4   3   5    11324.38    11796.17    426.67 o 
  -3   3   5     5193.69     4897.24    229.68 o 
  -2   3   5    51139.14    53832.77   2112.07 o 
  -1   3   5     6343.00     6514.85    212.48 o 
   0   3   5    51543.64    49799.22   1392.42 o 
   1   3   5      424.72      431.96     23.27 o 
   2   3   5    31355.38    31730.42    734.87 o 
   3   3   5      951.35      949.15     40.71 o 
   4   3   5    15557.38    15515.50    434.29 o 
   5   3   5     1212.58     1239.17     65.06 o 
   6   3   5     3014.03     2717.35    112.56 o 
   7   3   5      553.39      512.27     90.65 o 
   8   3   5      641.03      558.58    136.08 o 
  -8   4   5     1505.27     1350.70    318.91 o 
  -7   4   5      952.38      837.88     95.93 o 
  -6   4   5     4314.73     3908.74    743.08 o 
  -5   4   5     4311.69     3615.68    215.88 o 
  -4   4   5     9936.01     9987.63    350.77 o 
  -3   4   5    11907.18    11543.87    617.08 o 
  -2   4   5     9862.74    10225.23    351.60 o 
  -1   4   5    50733.53    51448.94   2260.33 o 
   0   4   5    27534.85    29139.67    893.76 o 
   1   4   5    11014.75    11457.23    299.18 o 
   2   4   5       53.53       63.10     15.69 o 
   3   4   5    13593.46    13655.85    359.57 o 
   4   4   5     1109.71     1081.20     64.94 o 
   5   4   5     3221.75     2975.64    132.27 o 
   6   4   5      292.83      171.40     52.08 o 
   7   4   5      614.43      562.08     97.33 o 
   8   4   5       62.21      124.24     84.42 o 
  -8   5   5        5.66      -40.19     56.64 o 
  -7   5   5      635.43      582.50    135.16 o 
  -6   5   5     1496.06     1495.99    116.17 o 
  -5   5   5       58.10       72.95     69.98 o 
  -4   5   5       21.73       -2.04     59.06 o 
  -3   5   5     3256.83     3249.56    130.68 o 
  -2   5   5     4921.70     4885.04    213.33 o 
  -1   5   5     1173.01     1185.68     53.04 o 
   0   5   5     1961.65     2035.12     66.95 o 
   1   5   5     1268.00     1114.31     43.99 o 
   2   5   5     1497.95     1629.04     57.76 o 
   3   5   5     4658.41     4519.22    133.42 o 
   4   5   5     3722.39     3583.74    165.20 o 
   5   5   5      178.09      293.81    107.38 o 
   6   5   5       73.48       10.02     43.77 o 
   7   5   5      233.77      140.29     72.30 o 
  -7   6   5       88.85       32.62     54.94 o 
  -6   6   5      113.53      173.04     56.30 o 
  -5   6   5      472.05      569.13    110.53 o 
  -4   6   5      212.44      249.93     55.53 o 
  -3   6   5     2295.64     2116.03    103.42 o 
  -2   6   5     1420.15     1421.93     62.25 o 
  -1   6   5      569.43      659.46     41.36 o 
   0   6   5     1937.27     1906.08     65.65 o 
   1   6   5     1213.96     1213.99     49.24 o 
   2   6   5     4743.08     4881.47    141.83 o 
   3   6   5      306.54      389.55     40.70 o 
   4   6   5     2320.66     2478.30    144.44 o 
   5   6   5      422.21      569.40     79.15 o 
   6   6   5       45.66      -54.95     42.27 o 
   7   6   5        2.39       23.10     65.86 o 
  -7   7   5       76.82       10.65     58.50 o 
  -6   7   5      149.78       80.90     59.57 o 
  -5   7   5      781.84      644.12    125.90 o 
  -4   7   5      626.46      557.91     84.89 o 
  -3   7   5      112.76      134.63     38.17 o 
  -2   7   5     1814.09     1830.44     95.68 o 
  -1   7   5      121.92      107.19     24.90 o 
   0   7   5     2277.87     2445.50     81.78 o 
   1   7   5      241.69      286.70     35.54 o 
   2   7   5     1824.54     1777.77     77.08 o 
   3   7   5     4048.57     4121.06    176.59 o 
   4   7   5     1868.72     1706.99     93.11 o 
   5   7   5      237.99      255.30     69.71 o 
   6   7   5      555.90      663.57     78.30 o 
   7   7   5     1161.13     1134.99    137.90 o 
  -7   8   5      447.31      287.41    151.54 o 
  -6   8   5     1528.78     1568.41    207.27 o 
  -5   8   5      181.51      187.55     95.90 o 
  -4   8   5     3573.60     3363.95    156.37 o 
  -3   8   5     3886.22     3436.46    153.58 o 
  -2   8   5     1203.73     1389.87    101.72 o 
  -1   8   5      201.18      122.81     32.31 o 
   0   8   5     2767.90     2700.83     91.35 o 
   1   8   5    14416.11    15169.70    402.52 o 
   2   8   5       71.42       94.46     28.66 o 
   3   8   5      824.10     1044.17     65.85 o 
   4   8   5        0.51       -6.43     34.20 o 
   5   8   5     5096.08     4704.89    302.85 o 
   6   8   5      240.82      224.28     61.29 o 
   7   8   5      919.85     1019.76    248.56 o 
  -6   9   5      705.99      707.33    109.41 o 
  -5   9   5     2074.95     1859.96    193.48 o 
  -4   9   5     4452.53     3994.86    181.02 o 
  -3   9   5     5940.87     5627.53    228.77 o 
  -2   9   5     3209.66     3499.12    155.81 o 
  -1   9   5      436.92      440.26     56.73 o 
   0   9   5     7565.06     7712.44    246.99 o 
   1   9   5      709.00      846.98     61.30 o 
   2   9   5     6826.30     7055.07    277.92 o 
   3   9   5       15.47       -0.61     31.90 o 
   4   9   5     3304.86     3115.29    129.24 o 
   5   9   5      349.94      407.91     67.65 o 
   6   9   5     1501.01     1597.13    124.86 o 
  -6  10   5     2017.35     1812.69    252.35 o 
  -5  10   5      370.80      439.37     84.57 o 
  -4  10   5     1233.23     1424.62    135.76 o 
  -3  10   5     5469.83     5138.78    299.75 o 
  -2  10   5     2262.49     2194.43    119.96 o 
  -1  10   5     1585.92     1522.39     93.30 o 
   0  10   5        1.16      -44.06     29.57 o 
   1  10   5     6772.38     6827.57    371.06 o 
   2  10   5        8.74       28.54     34.32 o 
   3  10   5      671.37      670.92     92.56 o 
   4  10   5     1184.80     1260.62     90.06 o 
   5  10   5     1368.29     1516.64    113.28 o 
   6  10   5      110.12        4.26     75.02 o 
  -5  11   5      929.49     1019.66    137.56 o 
  -4  11   5      268.97      170.19     80.85 o 
  -3  11   5      276.17      367.47     68.34 o 
  -2  11   5      526.06      629.90     80.92 o 
  -1  11   5     1022.16     1145.90     95.14 o 
   0  11   5      673.50      753.22     75.40 o 
   1  11   5      484.41      675.65     75.15 o 
   2  11   5      229.42      228.84    109.01 o 
   3  11   5      196.17      231.70     50.59 o 
   4  11   5      216.27      192.47     63.35 o 
   5  11   5      158.71      119.94     62.39 o 
  -5  12   5      707.88      670.73    175.33 o 
  -4  12   5        0.33      -42.56     51.59 o 
  -3  12   5      285.26      275.43     69.26 o 
  -2  12   5      214.97      284.31     65.10 o 
  -1  12   5      896.86      808.55    101.95 o 
   0  12   5      110.31       92.58     62.14 o 
   1  12   5      443.05      437.48     67.24 o 
   2  12   5      538.56      727.96     83.48 o 
   3  12   5      212.95      134.79     58.71 o 
   4  12   5       14.43       42.86     65.55 o 
  -4  13   5      453.74      402.76     84.03 o 
  -3  13   5       48.66       55.47     85.21 o 
  -2  13   5     2511.84     2275.66    135.81 o 
  -1  13   5       59.52       22.73     68.81 o 
   0  13   5     1829.83     1941.20    158.23 o 
   1  13   5      150.03       71.78     66.39 o 
   2  13   5     1720.97     1877.96    123.24 o 
   3  13   5       89.18      176.15     65.96 o 
  -2  14   5      183.01      106.59     76.89 o 
  -1  14   5     2580.41     2357.19    174.87 o 
   0  14   5      301.47      269.54     87.75 o 
   1  14   5      342.06      231.67     84.70 o 
   2  14   5       38.07       -4.09     59.40 o 
  -8   0   6      146.27      205.33    132.75 o 
  -7   0   6      526.03      665.60    154.78 o 
  -6   0   6       87.96      105.16     67.95 o 
  -5   0   6     7449.07     7774.23    496.56 o 
  -4   0   6      873.06      738.17    104.79 o 
  -3   0   6     2240.52     2459.46    178.85 o 
  -2   0   6     2487.12     3330.94    219.77 o 
  -1   0   6      569.64      425.28     50.17 o 
   0   0   6       49.66      100.53     28.51 o 
   1   0   6       16.24       32.02     16.59 o 
   2   0   6    14437.35    12980.56    431.67 o 
   3   0   6      415.83      434.10     54.27 o 
   4   0   6      508.97      474.57     49.13 o 
   5   0   6      133.13      105.32     33.40 o 
   6   0   6     6878.07     6795.77    324.30 o 
   7   0   6        6.75      113.12     94.24 o 
   8   0   6       74.90       84.80    105.90 o 
  -8   1   6     1404.86     2039.37    265.13 o 
  -7   1   6        7.66      -76.61     51.07 o 
  -6   1   6      574.47      833.26     97.34 o 
  -5   1   6       41.49       39.38     92.94 o 
  -4   1   6    10264.48    10150.16    439.51 o 
  -3   1   6     2208.51     2217.07    198.75 o 
  -2   1   6     2534.96     2513.29    228.28 o 
  -1   1   6     1970.71     1925.90    198.66 o 
   0   1   6     4029.23     4542.81    222.10 o 
   1   1   6     4168.27     4454.78    162.10 o 
   2   1   6     3943.97     3442.31    110.76 o 
   3   1   6    11069.84    10891.47    289.70 o 
   4   1   6      174.57      160.44     20.95 o 
   5   1   6     1571.02     1511.66     62.76 o 
   6   1   6        0.50       45.68     54.91 o 
   7   1   6     3078.97     3144.04    242.26 o 
   8   1   6      293.26      258.87     82.66 o 
  -8   2   6       33.78       55.73    128.31 o 
  -7   2   6      259.29      275.69     70.96 o 
  -6   2   6      318.37      350.73     66.43 o 
  -5   2   6     3722.38     3840.68    180.32 o 
  -4   2   6      692.25      760.17     93.00 o 
  -3   2   6     1363.21     1320.79     80.15 o 
  -2   2   6    34476.12    34917.79   1997.11 o 
  -1   2   6     9177.85     9497.40    278.00 o 
   0   2   6        0.50       57.42     44.63 o 
   1   2   6      690.65      722.66     29.40 o 
   2   2   6    28141.05    27667.29    706.56 o 
   3   2   6       32.29       23.96     15.81 o 
   4   2   6      402.75      525.77     37.58 o 
   5   2   6        8.80       12.60     24.35 o 
   6   2   6     1654.53     1574.04     95.84 o 
   7   2   6       21.43        2.97     50.32 o 
   8   2   6       19.33        2.41    101.64 o 
  -8   3   6        3.35      -27.60     66.01 o 
  -7   3   6      171.02      169.11     97.66 o 
  -6   3   6       92.98      159.10     58.54 o 
  -5   3   6      472.09      472.85     69.34 o 
  -4   3   6      224.83      261.92     49.11 o 
  -3   3   6      925.63     1106.40    110.88 o 
  -2   3   6     2861.88     2983.12    183.49 o 
  -1   3   6      766.66      734.53     36.65 o 
   0   3   6     6520.73     6629.60    228.46 o 
   1   3   6        5.73       17.33     11.64 o 
   2   3   6    10308.02     9927.01    238.63 o 
   3   3   6        0.57       54.46     26.70 o 
   4   3   6       39.17      149.81     25.78 o 
   5   3   6        6.61       92.37     32.47 o 
   6   3   6      560.47      719.71     76.33 o 
   7   3   6        0.00      -45.96     60.75 o 
   8   3   6       74.53       66.47    100.16 o 
  -8   4   6        0.60      -44.77     61.27 o 
  -7   4   6     1308.05     1276.76    223.56 o 
  -6   4   6      877.11     1075.37    107.24 o 
  -5   4   6     1804.01     1898.60    170.70 o 
  -4   4   6     1979.45     1895.34     90.50 o 
  -3   4   6     4197.17     4504.15    231.82 o 
  -2   4   6     1048.63     1319.32     71.27 o 
  -1   4   6    10509.23    10367.63    511.14 o 
   0   4   6    17144.00    17207.79    464.84 o 
   1   4   6     4225.04     4208.02    143.70 o 
   2   4   6       43.00       85.76     17.10 o 
   3   4   6      331.57      374.61     30.02 o 
   4   4   6     6106.98     5845.89    191.37 o 
   5   4   6      740.81     1040.47     66.66 o 
   6   4   6      204.33       78.46     64.85 o 
   7   4   6      204.24      193.67     73.48 o 
  -8   5   6      553.74      348.01     85.36 o 
  -7   5   6       15.05       21.75     56.58 o 
  -6   5   6     4933.93     4286.28    513.22 o 
  -5   5   6       13.34        9.72     43.03 o 
  -4   5   6     3630.95     3151.56    170.18 o 
  -3   5   6     2919.98     2962.08    158.31 o 
  -2   5   6    11279.55    11408.42    339.31 o 
  -1   5   6    12298.69    13497.25    468.67 o 
   0   5   6     8620.33     8468.76    244.91 o 
   1   5   6     9172.44     9817.81    261.76 o 
   2   5   6      631.46      622.84     34.56 o 
   3   5   6    11606.89    11530.33    308.73 o 
   4   5   6      680.54      793.90     63.95 o 
   5   5   6     5369.98     4990.48    322.21 o 
   6   5   6       43.60      -62.28     54.03 o 
   7   5   6      737.39      804.86    162.93 o 
  -7   6   6     2159.02     1882.54    327.98 o 
  -6   6   6      107.67      119.72     59.97 o 
  -5   6   6     3571.12     3266.69    265.31 o 
  -4   6   6        1.70      -55.78     38.16 o 
  -3   6   6    13427.67    12756.90    544.12 o 
  -2   6   6        5.19       45.79     21.64 o 
  -1   6   6    12801.66    14117.38    602.40 o 
   0   6   6      951.47      872.33     40.29 o 
   1   6   6    19442.66    20260.67    524.27 o 
   2   6   6       27.95        4.14     17.45 o 
   3   6   6     3910.58     3922.26    137.64 o 
   4   6   6     5688.63     5230.09    208.72 o 
   5   6   6     1358.98     1292.74     91.95 o 
   6   6   6      303.33      479.97     85.29 o 
   7   6   6       23.26       14.23     70.95 o 
  -7   7   6       86.50       99.03     63.25 o 
  -6   7   6      699.58      728.61    349.92 o 
  -5   7   6      639.15      556.16     79.73 o 
  -4   7   6     1179.56     1144.04    229.49 o 
  -3   7   6      898.97      933.62     80.62 o 
  -2   7   6      352.61      397.12     56.38 o 
  -1   7   6     1414.84     1587.41     84.37 o 
   0   7   6      660.46      634.21     40.04 o 
   1   7   6    12476.85    13026.17    424.22 o 
   2   7   6     1255.16     1374.72     65.54 o 
   3   7   6     1692.82     1667.05     76.81 o 
   4   7   6      760.62      950.02     65.28 o 
   5   7   6     4725.14     4510.14    193.72 o 
   6   7   6      114.92       99.46     52.46 o 
   7   7   6     1207.89     1385.25    149.23 o 
  -7   8   6       87.18       95.32     66.59 o 
  -6   8   6      419.83      478.88    103.96 o 
  -5   8   6       11.97      -69.22     46.15 o 
  -4   8   6      592.60      346.77     58.90 o 
  -3   8   6     1372.19     1440.95     92.79 o 
  -2   8   6      247.54      236.08     44.32 o 
  -1   8   6      589.68      559.47     47.03 o 
   0   8   6     2737.11     2603.29     89.65 o 
   1   8   6      544.94      553.02     54.82 o 
   2   8   6      412.62      437.07     43.38 o 
   3   8   6       10.49      -23.71     27.47 o 
   4   8   6     1745.46     1528.06     79.05 o 
   5   8   6      102.77      211.45     57.37 o 
   6   8   6      265.11      256.33     61.89 o 
  -6   9   6       20.47      -10.03     62.26 o 
  -5   9   6      665.21      551.08    140.52 o 
  -4   9   6      150.10      179.04     57.43 o 
  -3   9   6      462.57      597.50     71.11 o 
  -2   9   6       20.93       25.38     40.06 o 
  -1   9   6      433.04      521.61     62.53 o 
   0   9   6      750.61      719.50     56.97 o 
   1   9   6      510.05      626.46     57.05 o 
   2   9   6       10.26       13.24     29.08 o 
   3   9   6        1.50       -7.44     31.64 o 
   4   9   6     1040.73     1147.95     96.69 o 
   5   9   6      126.63      246.56     63.11 o 
   6   9   6       48.29       79.08     56.04 o 
  -6  10   6      853.18      857.89    120.57 o 
  -5  10   6      581.91      635.03     95.50 o 
  -4  10   6      662.04      585.94     75.99 o 
  -3  10   6     2530.73     2711.05    141.53 o 
  -2  10   6     3099.46     3015.28    147.07 o 
  -1  10   6      499.28      380.80     58.48 o 
   0  10   6     3059.16     3206.77    141.13 o 
   1  10   6      956.23      992.47    111.65 o 
   2  10   6     3543.93     3404.15    133.34 o 
   3  10   6     1772.20     1740.12     90.09 o 
   4  10   6      983.45     1236.50    104.65 o 
   5  10   6       12.62      -38.19     51.45 o 
   6  10   6      900.70      853.96     96.93 o 
  -5  11   6      184.35      211.30     83.69 o 
  -4  11   6     3574.88     3349.75    169.05 o 
  -3  11   6      416.60      388.24     69.89 o 
  -2  11   6     8626.57     8469.12    328.23 o 
  -1  11   6     1587.30     1638.11    102.86 o 
   0  11   6     5936.56     5818.69    234.67 o 
   1  11   6     3515.76     3517.34    162.55 o 
   2  11   6     2416.96     2282.36    123.82 o 
   3  11   6     1874.20     1829.48     97.99 o 
   4  11   6      853.86      973.87     95.75 o 
   5  11   6     1744.27     2069.32    126.54 o 
  -5  12   6     2235.50     2077.93    161.25 o 
  -4  12   6       42.01      -14.15     52.00 o 
  -3  12   6     2954.74     2711.32    149.43 o 
  -2  12   6     1010.71      997.98     98.69 o 
  -1  12   6     6647.65     7046.15    527.75 o 
   0  12   6     1256.50     1693.68    152.43 o 
   1  12   6     1690.02     1811.36    113.83 o 
   2  12   6     1572.71     1524.31    111.01 o 
   3  12   6      959.90     1088.87    103.41 o 
   4  12   6     1418.46     1647.55    151.02 o 
  -4  13   6      309.57      168.85     72.00 o 
  -3  13   6       57.55      -31.95     56.01 o 
  -2  13   6     1291.62     1548.93    123.63 o 
  -1  13   6     1111.46     1241.12    195.05 o 
   0  13   6     1077.34      966.86    122.47 o 
   1  13   6      176.03      153.24    100.07 o 
   2  13   6      644.37      790.91    100.64 o 
   3  13   6     1632.09     1699.70    145.28 o 
  -2  14   6        8.57        5.32     73.66 o 
  -1  14   6      246.72      197.43     86.14 o 
   0  14   6      161.37       84.04    142.56 o 
   1  14   6      126.40       77.05     83.39 o 
   2  14   6       37.04       55.65     65.31 o 
  -8   1   7      213.48      285.49    138.86 o 
  -7   1   7      254.78      176.81     70.73 o 
  -6   1   7      286.22      324.40     55.79 o 
  -5   1   7     3135.67     3103.72    328.45 o 
  -4   1   7       42.84       78.73     36.75 o 
  -3   1   7     2924.70     2946.12    148.45 o 
  -2   1   7    10165.11     8799.99    513.59 o 
  -1   1   7     4913.66     4074.86    290.58 o 
   0   1   7      811.25      723.23     31.29 o 
   1   1   7     4846.62     5271.71    185.95 o 
   2   1   7     2974.38     3179.11    124.86 o 
   3   1   7     8204.03     8413.16    206.29 o 
   4   1   7      277.07      214.97     22.62 o 
   5   1   7     2463.24     2357.17     98.58 o 
   6   1   7      429.48      593.00     90.02 o 
   7   1   7     1030.85     1479.68    136.54 o 
   8   1   7       13.69       15.08     71.65 o 
  -8   2   7      483.92      609.68    175.33 o 
  -7   2   7      678.46      686.04    115.07 o 
  -6   2   7     2183.20     2009.57    304.01 o 
  -5   2   7      162.07      291.26     48.03 o 
  -4   2   7     9364.20     9347.59    458.56 o 
  -3   2   7      150.71      165.01     59.58 o 
  -2   2   7    20181.32    20631.18   1305.67 o 
  -1   2   7      391.47      380.59     54.93 o 
   0   2   7    13741.80    14464.91    491.79 o 
   1   2   7      911.57      962.02     60.91 o 
   2   2   7    32644.80    32711.30    994.11 o 
   3   2   7      362.52      369.64     29.43 o 
   4   2   7     3471.50     3582.36    112.47 o 
   5   2   7      453.32      453.26     57.93 o 
   6   2   7     3903.90     3883.57    174.45 o 
   7   2   7      575.37      655.41     81.00 o 
   8   2   7      370.11      377.14    119.05 o 
  -8   3   7      674.29      681.13    107.21 o 
  -7   3   7      907.04      942.06    148.76 o 
  -6   3   7     1579.93     1481.71    318.45 o 
  -5   3   7     6366.22     5911.64    284.59 o 
  -4   3   7      787.10      826.29     90.82 o 
  -3   3   7     8121.99     7770.53    462.31 o 
  -2   3   7       88.56       60.37     35.35 o 
  -1   3   7    58484.41    55382.62   2079.55 o 
   0   3   7     1874.62     1993.89     64.00 o 
   1   3   7    18466.75    19301.88    494.61 o 
   2   3   7     4964.83     5390.64    136.91 o 
   3   3   7    17836.96    18263.75    476.87 o 
   4   3   7     4407.35     4635.85    159.32 o 
   5   3   7     6367.22     6207.60    207.06 o 
   6   3   7     3108.07     2732.16    136.83 o 
   7   3   7      860.61      904.32    118.42 o 
   8   3   7      776.31      614.50    145.71 o 
  -8   4   7       57.40       19.31     63.08 o 
  -7   4   7      980.00      992.41    113.03 o 
  -6   4   7     3893.57     3602.79    560.62 o 
  -5   4   7     2460.99     2151.57    135.88 o 
  -4   4   7     2735.25     2873.14    125.00 o 
  -3   4   7      986.75     1007.19     58.71 o 
  -2   4   7    21754.63    20394.97    588.57 o 
  -1   4   7     4968.53     5231.94    192.63 o 
   0   4   7    42551.47    41180.50   1161.00 o 
   1   4   7       51.76       47.96     21.87 o 
   2   4   7     7704.08     8261.21    336.65 o 
   3   4   7        3.92       42.57     19.52 o 
   4   4   7    12538.50    12512.61    378.96 o 
   5   4   7     2302.64     2237.04     96.73 o 
   6   4   7      918.93      782.98    106.16 o 
   7   4   7       97.25       37.32     68.39 o 
  -7   5   7      134.80      175.84     64.68 o 
  -6   5   7        4.17      141.04     62.68 o 
  -5   5   7     1948.72     1471.62    265.31 o 
  -4   5   7      412.53      465.45     76.28 o 
  -3   5   7     1209.17     1066.17     61.75 o 
  -2   5   7      101.33      345.82    133.82 o 
  -1   5   7     4972.09     5207.39    179.18 o 
   0   5   7      239.70      234.02     25.79 o 
   1   5   7     2309.60     2135.09     71.39 o 
   2   5   7      608.54      694.96     37.41 o 
   3   5   7     3347.43     3243.71    107.25 o 
   4   5   7       72.17      338.59    106.13 o 
   5   5   7      820.66      919.07     79.34 o 
   6   5   7      446.12      485.87     85.93 o 
   7   5   7      436.70      320.75     84.21 o 
  -7   6   7        3.37       68.21     56.41 o 
  -6   6   7      216.37      285.17     72.15 o 
  -5   6   7     1073.12      962.53    203.29 o 
  -4   6   7       30.68       11.05     41.10 o 
  -3   6   7       51.48       52.41     30.97 o 
  -2   6   7       99.99       99.79     24.20 o 
  -1   6   7       74.94       46.19     21.59 o 
   0   6   7        0.97      -23.26     15.51 o 
   1   6   7     2590.37     2440.82    105.25 o 
   2   6   7       76.10       52.40     21.01 o 
   3   6   7     4261.38     3774.20    134.09 o 
   4   6   7       21.15      152.23     43.45 o 
   5   6   7      420.80      539.75     96.25 o 
   6   6   7        0.02      -41.25     58.37 o 
   7   6   7      102.03      133.26    114.51 o 
  -7   7   7      493.61      536.18     91.78 o 
  -6   7   7       85.91       92.71     59.41 o 
  -5   7   7       12.77        0.51     43.26 o 
  -4   7   7      966.90      728.96    133.67 o 
  -3   7   7     2126.21     2055.08    107.21 o 
  -2   7   7      751.08      682.27     48.28 o 
  -1   7   7      101.87      152.52     28.18 o 
   0   7   7      195.02      130.13     25.60 o 
   1   7   7     3123.52     3081.12    100.28 o 
   2   7   7      829.48      782.43     53.86 o 
   3   7   7      220.64      358.67     63.60 o 
   4   7   7      781.08     1025.72     83.30 o 
   5   7   7     1060.24     1098.88     90.80 o 
   6   7   7       40.11      -51.84     53.32 o 
   7   7   7      121.09      272.22     88.91 o 
  -7   8   7      365.35      421.35     91.53 o 
  -6   8   7      172.29       34.20     62.34 o 
  -5   8   7      111.35       70.24     77.67 o 
  -4   8   7     2845.36     2550.51    373.81 o 
  -3   8   7      580.43      598.09     66.68 o 
  -2   8   7      640.30      800.43    121.30 o 
  -1   8   7      167.01      104.85     28.34 o 
   0   8   7     4506.24     4652.48    141.57 o 
   1   8   7        0.54      -32.03     21.35 o 
   2   8   7     2454.38     2628.93    104.66 o 
   3   8   7      107.60      120.40     36.20 o 
   4   8   7     3816.79     3350.58    155.03 o 
   5   8   7      101.30       36.43     67.89 o 
   6   8   7      598.61      450.21     94.23 o 
  -6   9   7      258.03      227.65     83.36 o 
  -5   9   7      275.48      207.75     72.76 o 
  -4   9   7      257.06      288.01     61.54 o 
  -3   9   7     9920.49     9636.91    445.88 o 
  -2   9   7       15.99      -50.06     33.37 o 
  -1   9   7     1093.93     1110.44     67.04 o 
   0   9   7      451.45      472.92     48.38 o 
   1   9   7    14799.42    14416.55    434.42 o 
   2   9   7      704.62      721.91     97.86 o 
   3   9   7     3488.88     3419.26    133.57 o 
   4   9   7     1415.35     1367.20     99.77 o 
   5   9   7     2111.55     1845.07    117.36 o 
   6   9   7      674.61      641.80    111.26 o 
  -6  10   7      127.85      128.56     73.98 o 
  -5  10   7      184.54      151.94     68.68 o 
  -4  10   7     2114.74     2235.95    128.51 o 
  -3  10   7      308.84      302.07     64.34 o 
  -2  10   7     4930.62     4962.01    210.08 o 
  -1  10   7      694.49      657.40     98.44 o 
   0  10   7     6669.01     7706.24    349.94 o 
   1  10   7      363.75      339.14     55.09 o 
   2  10   7     5488.19     5446.88    191.43 o 
   3  10   7     3307.66     3296.92    133.88 o 
   4  10   7     2351.64     2298.79    158.75 o 
   5  10   7      444.13      409.55     71.43 o 
  -5  11   7       20.11      -55.79     66.65 o 
  -4  11   7       41.53      -21.17     55.11 o 
  -3  11   7      815.67      721.13     87.43 o 
  -2  11   7       79.54      173.65     57.05 o 
  -1  11   7     1749.20     1784.85    110.27 o 
   0  11   7        4.65       84.32     47.11 o 
   1  11   7     1735.51     1589.02     98.52 o 
   2  11   7       21.11      160.03     53.37 o 
   3  11   7      504.15      589.31     73.17 o 
   4  11   7      456.98      417.77     70.80 o 
   5  11   7      814.01      941.70     97.12 o 
  -4  12   7       10.85        9.58     56.87 o 
  -3  12   7        6.85       45.08     58.16 o 
  -2  12   7      143.21       52.94     54.19 o 
  -1  12   7       75.78      215.82     60.97 o 
   0  12   7       13.98       94.00     68.47 o 
   1  12   7     1313.70     1491.24    102.72 o 
   2  12   7        6.64        5.07     49.78 o 
   3  12   7       21.54       49.39    106.74 o 
   4  12   7       28.04       12.69     66.26 o 
  -3  13   7       94.87       19.99     74.19 o 
  -2  13   7       29.66      -41.28     79.47 o 
  -1  13   7     1155.68     1233.09    185.42 o 
   0  13   7       33.45       40.70     70.14 o 
   1  13   7      245.29      178.68     84.42 o 
   2  13   7      410.97      471.05     77.09 o 
   3  13   7      910.80      949.69    119.82 o 
  -2  14   7     1179.52     1166.46    238.74 o 
  -1  14   7      239.62      166.18     84.61 o 
   0  14   7      637.67      528.87    153.49 o 
   1  14   7       34.72      -89.99     68.19 o 
   2  14   7      989.91     1100.39    129.45 o 
  -8   0   8     2450.79     3663.27    344.55 o 
  -6   0   8     2352.56     2380.78    208.29 o 
  -5   0   8       38.74       52.77     57.39 o 
  -4   0   8     4997.90     5118.33    344.37 o 
  -3   0   8     3490.50     3806.76    261.79 o 
  -2   0   8     8968.38     8599.42    523.96 o 
  -1   0   8     1656.63     1229.92    103.87 o 
   0   0   8    10069.50     9006.00    543.21 o 
   1   0   8     8167.79     9299.27    561.17 o 
   2   0   8     5146.16     5039.89    231.00 o 
   3   0   8    11906.60    12324.17    502.94 o 
   4   0   8      378.92      277.60     52.11 o 
   5   0   8     3052.75     2986.88    375.20 o 
   6   0   8      106.83      144.74     60.81 o 
   7   0   8     3291.28     3026.56    264.39 o 
   8   0   8        3.31       57.95    109.05 o 
  -8   1   8       58.11      140.71    140.52 o 
  -7   1   8      945.45     1122.17    153.02 o 
  -6   1   8       70.31       68.33     44.55 o 
  -5   1   8     5241.49     5630.02    270.37 o 
  -4   1   8      787.84      948.68     85.29 o 
  -3   1   8     6358.67     6871.10    633.47 o 
  -2   1   8     3342.11     2952.55    146.31 o 
  -1   1   8     6109.86     5613.56    249.25 o 
   0   1   8    10328.94    10263.87    614.50 o 
   1   1   8     4246.13     4012.63    162.66 o 
   2   1   8    18390.34    18315.61    474.13 o 
   3   1   8     1026.29     1131.54     50.68 o 
   4   1   8       30.12       63.86     25.27 o 
   5   1   8        3.88        2.98     30.47 o 
   6   1   8     7113.82     6766.53    268.74 o 
   7   1   8       21.22      108.72     67.63 o 
   8   1   8      652.87      946.35    153.30 o 
  -8   2   8      743.42      889.44    190.88 o 
  -7   2   8       42.67       21.98     61.97 o 
  -6   2   8     1563.86     1600.37    228.93 o 
  -5   2   8     2162.56     2180.88    110.20 o 
  -4   2   8     8981.51     8521.07    416.37 o 
  -3   2   8       74.66      114.27     27.41 o 
  -2   2   8     4597.54     5001.03    223.76 o 
  -1   2   8       57.54       51.52     22.75 o 
   0   2   8    16696.95    17743.12    815.09 o 
   1   2   8      950.26      953.86     36.60 o 
   2   2   8     1018.42      936.58     40.33 o 
   3   2   8     3745.76     3651.33    118.11 o 
   4   2   8      215.78      209.68     27.91 o 
   5   2   8     1838.10     1743.61     98.52 o 
   6   2   8       74.55      157.69     65.66 o 
   7   2   8      672.61      644.61     81.03 o 
   8   2   8      155.33      370.84    128.49 o 
  -8   3   8      250.90      301.36     87.78 o 
  -7   3   8       69.69      -79.17     57.52 o 
  -6   3   8      145.89      204.97     67.92 o 
  -5   3   8       51.98       97.20     53.87 o 
  -4   3   8     7622.45     8114.87    420.89 o 
  -3   3   8      745.39      752.26     54.61 o 
  -2   3   8     1549.17     1564.97     75.22 o 
  -1   3   8        1.06       46.48     26.88 o 
   0   3   8     7176.69     7673.44    206.22 o 
   1   3   8      916.58      802.76     44.23 o 
   2   3   8        7.48      295.79     47.63 o 
   3   3   8       38.59       67.48     20.70 o 
   4   3   8       48.25      252.63     31.61 o 
   5   3   8     1180.33     1271.33     86.25 o 
   6   3   8        0.29       85.84     45.49 o 
   7   3   8       99.89       56.51     63.25 o 
  -8   4   8      195.88      102.25     77.33 o 
  -7   4   8        0.46      -12.92     60.58 o 
  -6   4   8     2044.81     2005.01    176.72 o 
  -5   4   8     1462.92     1278.15    104.51 o 
  -4   4   8     1832.71     1906.51     95.00 o 
  -3   4   8      682.59      747.47     54.15 o 
  -2   4   8    11991.76    12645.31    404.14 o 
  -1   4   8    14892.84    15782.89    771.88 o 
   0   4   8     8374.65     9080.64    243.07 o 
   1   4   8     2994.70     3218.59    102.77 o 
   2   4   8     3980.77     3868.43    113.90 o 
   3   4   8     6219.43     6036.25    173.26 o 
   4   4   8      665.72      889.67     57.21 o 
   5   4   8     2731.15     2768.32    144.80 o 
   6   4   8       35.98       75.76     60.55 o 
   7   4   8      327.07      169.71     75.88 o 
  -7   5   8     1591.44     1474.40    145.15 o 
  -6   5   8        0.16       11.52     51.54 o 
  -5   5   8     5311.20     4593.01    302.16 o 
  -4   5   8     2472.69     2704.33    369.55 o 
  -3   5   8     5320.51     5148.03    231.74 o 
  -2   5   8     4496.46     4533.00    214.67 o 
  -1   5   8     9008.92     9738.06    294.35 o 
   0   5   8    38346.84    40690.26   1031.18 o 
   1   5   8     6037.04     5863.53    165.42 o 
   2   5   8     7371.53     7641.14    210.37 o 
   3   5   8      231.86      309.05     42.20 o 
   4   5   8    21557.35    22108.66    701.41 o 
   5   5   8       42.71      113.49     44.82 o 
   6   5   8     1881.67     1988.01    164.96 o 
   7   5   8      388.99      421.40     93.74 o 
  -7   6   8        0.11       31.87     79.43 o 
  -6   6   8     1926.79     1578.30    365.48 o 
  -5   6   8      289.90      322.78     73.22 o 
  -4   6   8     5694.33     4950.91    248.38 o 
  -3   6   8      561.60      608.26     48.24 o 
  -2   6   8      817.06      909.38     51.57 o 
  -1   6   8     1423.23     1631.45    167.76 o 
   0   6   8     7773.28     7785.19    215.05 o 
   1   6   8     4176.61     4224.12    127.15 o 
   2   6   8      201.38      278.34     43.75 o 
   3   6   8     2985.04     2979.26    181.13 o 
   4   6   8      900.85      914.22     82.88 o 
   5   6   8     3288.91     3025.31    261.15 o 
   6   6   8        0.33      -55.99     57.43 o 
   7   6   8     1101.02     1131.12    135.82 o 
  -7   7   8     1551.95     1693.39    257.07 o 
  -6   7   8        2.74      -73.77     53.97 o 
  -5   7   8     1401.16     1216.44    117.40 o 
  -4   7   8     1916.90     1639.88    117.30 o 
  -3   7   8     6320.49     6204.99    242.06 o 
  -2   7   8        4.66      -21.85     22.05 o 
  -1   7   8      441.08      488.51     47.46 o 
   0   7   8     3611.21     3600.68    113.22 o 
   1   7   8      340.48      289.29     32.42 o 
   2   7   8      113.01      107.68     28.72 o 
   3   7   8      457.49      386.79     45.62 o 
   4   7   8     3668.45     3588.05    210.76 o 
   5   7   8       41.93      -46.25     43.33 o 
   6   7   8      158.13      193.03     73.25 o 
   7   7   8       10.20       -8.49     75.18 o 
  -7   8   8       16.98       36.74     84.98 o 
  -6   8   8      498.70      309.54     78.25 o 
  -5   8   8      151.86        8.49     51.89 o 
  -4   8   8     1329.49     1303.61    204.49 o 
  -3   8   8      810.19     1030.73     86.77 o 
  -2   8   8     1783.89     1574.96     91.25 o 
  -1   8   8       62.53       25.15     26.80 o 
   0   8   8      209.69      210.01     30.87 o 
   1   8   8     1599.81     1481.64     63.07 o 
   2   8   8      392.77      357.56     42.60 o 
   3   8   8      431.40      509.93     51.07 o 
   4   8   8        0.02      -28.78     41.07 o 
   5   8   8      130.96      151.49     54.96 o 
   6   8   8        0.96      -10.50     68.56 o 
  -6   9   8      215.98      183.89     74.68 o 
  -5   9   8        1.44      -12.55     51.01 o 
  -4   9   8        7.15       80.12     63.55 o 
  -3   9   8       25.74       29.94     47.32 o 
  -2   9   8       19.80       48.53     39.55 o 
  -1   9   8       68.28       40.12     30.24 o 
   0   9   8       88.06       38.97     32.05 o 
   1   9   8       55.45       85.59     35.30 o 
   2   9   8       64.77       95.36     36.27 o 
   3   9   8     1192.44     1429.11     96.27 o 
   4   9   8      167.98      211.42     56.14 o 
   5   9   8        8.55      -37.10     49.09 o 
   6   9   8        0.87       66.74     71.63 o 
  -6  10   8      957.54      743.21    109.76 o 
  -5  10   8      353.10      425.70     87.46 o 
  -4  10   8     1916.81     2022.07    121.95 o 
  -3  10   8     1903.73     1830.39    112.68 o 
  -2  10   8     3113.81     3088.42    150.97 o 
  -1  10   8      527.54      506.52     66.62 o 
   0  10   8     1835.75     1998.00     93.42 o 
   1  10   8     4491.86     4978.31    207.07 o 
   2  10   8      759.87      834.28     72.74 o 
   3  10   8      682.60      797.79     81.52 o 
   4  10   8      749.18      848.28     86.73 o 
   5  10   8      598.53      696.45    118.19 o 
  -5  11   8     1054.83     1022.50    139.14 o 
  -4  11   8      284.74      214.53     64.35 o 
  -3  11   8     3239.40     3168.75    221.34 o 
  -2  11   8     2382.56     2356.61    131.97 o 
  -1  11   8     5071.16     5498.19    230.19 o 
   0  11   8     3448.25     3499.87    186.06 o 
   1  11   8     1550.33     1377.80    100.25 o 
   2  11   8     5295.96     4845.15    208.90 o 
   3  11   8     1978.57     1945.53    114.58 o 
   4  11   8     2688.42     2854.61    147.82 o 
   5  11   8        7.04       30.86     59.69 o 
  -4  12   8      992.25      878.30    121.67 o 
  -3  12   8      629.98      554.01     82.02 o 
  -2  12   8     3236.88     3368.04    169.61 o 
  -1  12   8     3901.12     3967.34    230.16 o 
   0  12   8     2485.30     2811.75    180.97 o 
   1  12   8     3307.31     3211.41    207.05 o 
   2  12   8      819.84      779.76     89.16 o 
   3  12   8     3945.08     3425.47    206.96 o 
   4  12   8      209.72      206.87     81.33 o 
  -3  13   8      109.05      -51.26     59.28 o 
  -2  13   8      751.26      590.47     86.39 o 
  -1  13   8      640.34      714.50    118.03 o 
   0  13   8      835.67     1053.68    129.37 o 
   1  13   8      375.32      309.22     87.04 o 
   2  13   8      776.02      831.93     92.78 o 
   3  13   8       32.73      -13.98     65.95 o 
  -2  14   8      106.87      118.75     83.60 o 
  -1  14   8      234.48      263.27    115.07 o 
   0  14   8       10.94      -80.24    115.07 o 
   1  14   8       37.13       -5.21     80.63 o 
  -8   1   9      182.97      362.88    158.11 o 
  -7   1   9      299.22      300.39     86.74 o 
  -6   1   9      518.02      706.35     88.67 o 
  -5   1   9      186.62      184.59     53.65 o 
  -4   1   9     1087.44     1251.75     89.54 o 
  -3   1   9      282.78      302.60     47.90 o 
  -2   1   9     4867.61     4329.38    203.83 o 
  -1   1   9     1433.50     1344.59     83.59 o 
   0   1   9     2692.63     2659.96    308.64 o 
   1   1   9     2474.24     2478.30     88.51 o 
   2   1   9     3872.46     3752.10    123.27 o 
   3   1   9      235.27      294.48     23.38 o 
   4   1   9        6.60       -8.88     24.76 o 
   5   1   9       75.59       86.94     34.39 o 
   6   1   9      120.55      309.27     59.91 o 
   7   1   9      276.95      212.77     79.40 o 
  -8   2   9      415.28      534.88    180.33 o 
  -7   2   9     1506.93     1468.91    158.95 o 
  -6   2   9     1329.99     1591.07    196.99 o 
  -5   2   9     8108.59     8425.05    315.64 o 
  -4   2   9      372.59      363.57     49.15 o 
  -3   2   9    13123.82    14031.34    751.37 o 
  -2   2   9      395.44      451.73     45.43 o 
  -1   2   9    24947.83    24834.99    820.73 o 
   0   2   9     4411.02     4106.02    130.62 o 
   1   2   9    16472.93    16920.56    551.95 o 
   2   2   9     7472.66     6791.02    189.05 o 
   3   2   9     7187.90     7487.15    232.31 o 
   4   2   9      556.96      720.37     55.05 o 
   5   2   9     3555.87     3641.86    251.61 o 
   6   2   9     3121.86     3189.25    154.44 o 
   7   2   9      116.45      108.07     57.58 o 
  -8   3   9      407.88      327.90    112.01 o 
  -7   3   9      521.46      340.11    197.64 o 
  -6   3   9     5434.89     5056.11    381.31 o 
  -5   3   9     1380.84     1302.91    115.53 o 
  -4   3   9    10315.47    10971.02    390.30 o 
  -3   3   9      348.88      421.71     44.47 o 
  -2   3   9    39029.05    38894.64   1334.08 o 
  -1   3   9       90.20       88.68     21.69 o 
   0   3   9    61117.66    59737.52   1671.26 o 
   1   3   9     1474.18     1424.45     56.74 o 
   2   3   9    29412.41    28847.97    733.42 o 
   3   3   9     3330.32     3204.06    147.89 o 
   4   3   9    11141.41    10955.18    299.48 o 
   5   3   9     5736.75     5979.78    240.53 o 
   6   3   9     2851.60     2509.24    132.33 o 
   7   3   9     1294.60     1171.49    285.40 o 
  -8   4   9      285.72      189.07    136.64 o 
  -7   4   9      853.24      939.07    112.89 o 
  -6   4   9      307.74      196.04     69.49 o 
  -5   4   9     6545.91     5784.26    548.68 o 
  -4   4   9      846.24      913.64     71.64 o 
  -3   4   9     3834.56     4295.90    240.27 o 
  -2   4   9       37.21       51.64     21.98 o 
  -1   4   9    30825.94    30641.44    872.46 o 
   0   4   9      494.69      448.78     77.00 o 
   1   4   9    19427.92    20261.37    521.82 o 
   2   4   9      613.30      601.46     34.93 o 
   3   4   9    11423.60    11725.62    326.23 o 
   4   4   9     3936.91     3861.45    138.99 o 
   5   4   9     4629.83     4739.80    216.51 o 
   6   4   9      847.75      819.61    112.38 o 
   7   4   9      681.87      669.18    108.10 o 
  -7   5   9       16.37       23.41     76.19 o 
  -6   5   9     1162.02     1035.52    111.87 o 
  -5   5   9      100.10      164.75     54.40 o 
  -4   5   9     1934.63     1947.63    207.45 o 
  -3   5   9     2932.09     2711.31    119.28 o 
  -2   5   9     1513.78     1614.52     93.00 o 
  -1   5   9      134.67      212.92     30.12 o 
   0   5   9     9325.84     9443.05    310.85 o 
   1   5   9    11415.20    10940.44    292.59 o 
   2   5   9      461.25      574.19     51.33 o 
   3   5   9      230.07      244.46     32.15 o 
   4   5   9     2261.25     2386.04     99.31 o 
   5   5   9     1455.35     1539.50    128.55 o 
   6   5   9      382.84      411.89     84.49 o 
   7   5   9        8.42       15.79     68.85 o 
  -7   6   9       41.55       75.18     66.51 o 
  -6   6   9       44.41       24.83     56.45 o 
  -5   6   9       46.95      134.72     61.36 o 
  -4   6   9     2259.69     2073.86    134.51 o 
  -3   6   9       14.94        0.39     26.95 o 
  -2   6   9      391.53      373.94     47.43 o 
  -1   6   9       57.98       48.70     22.66 o 
   0   6   9     3187.49     3071.13     99.49 o 
   1   6   9      587.06      532.72     38.24 o 
   2   6   9      648.34      789.21     44.41 o 
   3   6   9      190.68      232.46     43.13 o 
   4   6   9      118.34      188.25     44.21 o 
   5   6   9       63.27       62.35     56.68 o 
   6   6   9       24.16        9.66     63.91 o 
   7   6   9       16.65       -8.84     70.26 o 
  -7   7   9       28.28       99.37     70.48 o 
  -6   7   9      247.97      115.95     64.80 o 
  -5   7   9      129.02       98.15     89.80 o 
  -4   7   9     3127.45     3010.89    175.03 o 
  -3   7   9      409.27      385.87     85.41 o 
  -2   7   9      587.44      651.73     51.14 o 
  -1   7   9     1200.03     1145.09     59.30 o 
   0   7   9     5256.27     5625.19    165.09 o 
   1   7   9      573.21      479.43     38.82 o 
   2   7   9      396.65      410.06     42.83 o 
   3   7   9     1908.86     1954.52    141.33 o 
   4   7   9     1006.06     1045.00     85.46 o 
   5   7   9       70.20      -12.67     54.33 o 
   6   7   9       18.85       -5.03     62.45 o 
  -6   8   9       31.88       39.76     59.42 o 
  -5   8   9     2641.10     1963.16    140.81 o 
  -4   8   9      477.79      644.71    143.39 o 
  -3   8   9    14159.98    14896.11    526.11 o 
  -2   8   9       47.60       -2.78     33.15 o 
  -1   8   9     3264.47     3070.55    118.59 o 
   0   8   9      261.76      292.14     56.36 o 
   1   8   9     5081.55     5127.46    243.05 o 
   2   8   9      303.91      245.41     38.96 o 
   3   8   9     2943.80     2906.92    136.86 o 
   4   8   9     1047.31     1150.59     94.27 o 
   5   8   9      249.83       56.59     69.58 o 
   6   8   9      131.56      117.47     76.18 o 
  -6   9   9     1281.23     1077.88    206.16 o 
  -5   9   9      136.63      159.58     65.19 o 
  -4   9   9     7783.52     7622.22   1124.38 o 
  -3   9   9      967.66     1065.43     93.80 o 
  -2   9   9     8695.44     8551.40    323.05 o 
  -1   9   9      177.37      137.87     37.68 o 
   0   9   9     8480.47     8944.67    285.28 o 
   1   9   9        4.89      -37.82     30.68 o 
   2   9   9     4959.57     4850.89    184.15 o 
   3   9   9      714.69      833.82     81.99 o 
   4   9   9     2682.18     2540.97    131.74 o 
   5   9   9      106.64       42.41     50.72 o 
   6   9   9      329.86      149.47    101.55 o 
  -6  10   9      626.87      534.24    145.34 o 
  -5  10   9      939.62      771.32    108.11 o 
  -4  10   9     1221.19     1152.88    105.54 o 
  -3  10   9     6787.73     6690.67    273.15 o 
  -2  10   9      686.06      753.13     80.95 o 
  -1  10   9     5402.28     5726.92    288.15 o 
   0  10   9      508.06      484.87     54.46 o 
   1  10   9     7192.59     6765.54    265.58 o 
   2  10   9       32.79       41.88     37.80 o 
   3  10   9     2682.76     2705.53    138.07 o 
   4  10   9      374.69      362.68     67.58 o 
   5  10   9      724.82      732.22     87.15 o 
  -5  11   9        5.20      -88.80     72.68 o 
  -4  11   9      193.84      141.32     59.10 o 
  -3  11   9      353.10      366.17     75.84 o 
  -2  11   9      695.35      649.72     80.90 o 
  -1  11   9      587.83      617.06     76.79 o 
   0  11   9     1503.74     1560.58     97.98 o 
   1  11   9     1339.08     1545.48    100.22 o 
   2  11   9      510.34      620.41     75.65 o 
   3  11   9      812.48     1028.24    119.19 o 
   4  11   9      190.77      217.42     61.60 o 
   5  11   9       39.84       53.48     61.10 o 
  -4  12   9       19.34       24.56     60.48 o 
  -3  12   9      304.85      231.49     66.40 o 
  -2  12   9       56.36       39.55     52.05 o 
  -1  12   9      536.41      420.51    158.21 o 
   0  12   9        3.59       19.49     83.59 o 
   1  12   9      275.48      168.48     56.74 o 
   2  12   9       56.36       27.12     63.34 o 
   3  12   9      779.06      706.25    105.03 o 
   4  12   9       48.84      145.90     73.52 o 
  -3  13   9        8.31      -18.01     60.74 o 
  -2  13   9      804.75      949.14     99.21 o 
  -1  13   9      383.48      454.71    117.47 o 
   0  13   9      489.61      459.44     95.98 o 
   1  13   9      113.03       27.19     72.67 o 
   2  13   9      870.33      829.33    114.19 o 
   3  13   9       19.93       21.04     70.07 o 
  -1  14   9     1474.09     1575.31    416.58 o 
   0  14   9        1.86      -46.72     79.80 o 
   1  14   9      772.56      638.09    117.58 o 
  -8   0  10       28.14     -101.83    123.68 o 
  -6   0  10     1883.57     1786.46    180.89 o 
  -5   0  10     7700.49     8543.32    554.88 o 
  -4   0  10     2665.33     3029.89    233.10 o 
  -3   0  10    27484.67    26518.47   1547.25 o 
  -2   0  10    47925.18    45813.88   2626.28 o 
  -1   0  10    15751.64    15984.10    944.61 o 
   0   0  10      168.81      217.17     53.69 o 
   1   0  10     8129.53     8642.08    481.84 o 
   2   0  10    49423.92    46688.07   1895.81 o 
   3   0  10      839.78      838.22     70.69 o 
   4   0  10      287.50      338.26     57.39 o 
   5   0  10       19.58       -7.17     49.95 o 
   6   0  10     3613.85     3514.58    201.25 o 
   7   0  10       41.78      -46.29     90.17 o 
  -8   1  10     1123.74     1504.30    269.76 o 
  -7   1  10      359.93      409.11     92.13 o 
  -6   1  10     2159.80     2491.75    134.16 o 
  -5   1  10       21.86      -10.96     40.74 o 
  -4   1  10     1618.80     1483.67    102.43 o 
  -3   1  10     6998.89     7262.62    504.15 o 
  -2   1  10     6610.67     6369.29    769.00 o 
  -1   1  10     5443.03     4791.01    223.23 o 
   0   1  10     1008.47     1262.15    140.62 o 
   1   1  10     9664.54    10056.35    289.46 o 
   2   1  10     2450.22     2293.42     75.83 o 
   3   1  10     5521.74     5583.51    161.11 o 
   4   1  10      580.61      542.62     66.41 o 
   5   1  10     2413.81     2178.00    101.52 o 
   6   1  10        0.13       17.52     46.47 o 
   7   1  10      451.81      530.09     92.69 o 
  -8   2  10       48.46      235.50    158.11 o 
  -7   2  10      201.58      262.77    125.25 o 
  -6   2  10      687.44      805.00    105.04 o 
  -5   2  10     1811.61     1885.99    105.23 o 
  -4   2  10     1805.03     1690.63     91.39 o 
  -3   2  10     2164.70     2412.62    145.49 o 
  -2   2  10     3026.40     3076.21    126.85 o 
  -1   2  10     2960.33     2691.00    110.39 o 
   0   2  10        6.87        5.18     14.00 o 
   1   2  10     3459.85     3267.59     96.19 o 
   2   2  10     4634.30     5086.20    219.09 o 
   3   2  10      613.11      580.98     37.50 o 
   4   2  10     1493.56     1714.61     83.99 o 
   5   2  10      401.96      491.51     64.41 o 
   6   2  10     1724.17     1732.60    111.33 o 
   7   2  10       22.90       74.57     56.50 o 
  -8   3  10        1.80      -20.55     77.95 o 
  -7   3  10      278.38      259.51     83.56 o 
  -6   3  10       77.84       56.03     60.19 o 
  -5   3  10      360.01      419.62     75.56 o 
  -4   3  10      565.71      628.88     61.91 o 
  -3   3  10      254.72      365.17     43.36 o 
  -2   3  10       45.95       54.25     43.32 o 
  -1   3  10        1.17       51.83     20.14 o 
   0   3  10      637.91      654.31     40.13 o 
   1   3  10      218.44      233.93     23.18 o 
   2   3  10     4276.81     3994.51    117.67 o 
   3   3  10        7.73       27.65     20.79 o 
   4   3  10      925.37      955.49     63.56 o 
   5   3  10        1.49      188.78     51.30 o 
   6   3  10     1179.89     1371.73    103.01 o 
   7   3  10        3.24        2.23     62.47 o 
  -7   4  10      504.33      507.08    178.48 o 
  -6   4  10       71.15      -28.35     55.09 o 
  -5   4  10     1373.40     1393.79    326.97 o 
  -4   4  10     1061.87     1175.66     76.50 o 
  -3   4  10      719.87      700.92     56.05 o 
  -2   4  10        7.70       11.33     23.18 o 
  -1   4  10       73.30      109.69     24.82 o 
   0   4  10     5140.05     5260.56    168.48 o 
   1   4  10     1739.64     1519.57     57.11 o 
   2   4  10     1403.14     1117.70     46.83 o 
   3   4  10      937.42      870.57     47.54 o 
   4   4  10     3555.86     3590.03    159.05 o 
   5   4  10      126.12      319.80     60.30 o 
   6   4  10      590.51      648.23     97.86 o 
   7   4  10      305.88      447.36     98.69 o 
  -7   5  10        0.97      -65.79     52.20 o 
  -6   5  10     1303.97     1402.92    130.34 o 
  -5   5  10     1209.50     1279.12    137.01 o 
  -4   5  10     6421.57     5846.67    367.42 o 
  -3   5  10       87.39      103.21     31.85 o 
  -2   5  10     1572.73     1593.66     70.88 o 
  -1   5  10    11553.18    12473.27    371.74 o 
   0   5  10    12714.28    12826.81    341.69 o 
   1   5  10     7193.73     7555.82    210.43 o 
   2   5  10      731.22      676.19     75.56 o 
   3   5  10     8149.62     7934.32    291.61 o 
   4   5  10      237.98      347.46     82.55 o 
   5   5  10     5373.40     5340.05    498.50 o 
   6   5  10      248.09      254.22     77.60 o 
   7   5  10     1252.19     1591.33    159.22 o 
  -7   6  10     1316.68     1635.24    388.99 o 
  -6   6  10      268.02      265.87     70.50 o 
  -5   6  10     3257.09     2797.59    341.59 o 
  -4   6  10     5419.85     4885.09    359.27 o 
  -3   6  10     2996.37     2825.65    126.79 o 
  -2   6  10      986.98      967.62     58.27 o 
  -1   6  10     1905.83     1844.71    107.19 o 
   0   6  10    17642.70    19512.19    614.42 o 
   1   6  10      639.05      792.72     46.84 o 
   2   6  10      418.03      573.06     42.47 o 
   3   6  10      103.38       50.43     35.47 o 
   4   6  10     7495.20     7336.21    280.56 o 
   5   6  10        5.79       15.84     58.30 o 
   6   6  10      332.08      348.16     84.50 o 
   7   6  10      103.49       28.21     85.73 o 
  -7   7  10        6.44       73.02     69.53 o 
  -6   7  10      420.07      269.92     96.18 o 
  -5   7  10      257.85      118.17     62.39 o 
  -4   7  10     2856.81     2670.46    163.58 o 
  -3   7  10     3018.22     2790.33    134.12 o 
  -2   7  10      589.97      560.83     49.19 o 
  -1   7  10     1683.89     1737.52     94.76 o 
   0   7  10      529.48      620.97     45.10 o 
   1   7  10     3824.02     3716.40    118.82 o 
   2   7  10       80.12       60.03     28.01 o 
   3   7  10     4292.01     4377.50    192.68 o 
   4   7  10        0.40      -42.13     38.05 o 
   5   7  10      509.49      437.01     89.68 o 
   6   7  10      129.70       63.75     84.43 o 
  -6   8  10      431.14      413.75     82.74 o 
  -5   8  10      329.65      253.14     74.57 o 
  -4   8  10       17.93      110.52     93.50 o 
  -3   8  10     1668.74     1811.41    108.22 o 
  -2   8  10       28.90      -12.29     28.76 o 
  -1   8  10      903.05      900.83     61.75 o 
   0   8  10       33.89      -12.86     24.88 o 
   1   8  10       84.22       50.47     28.06 o 
   2   8  10       88.22       79.31     32.67 o 
   3   8  10       56.44       63.68     41.13 o 
   4   8  10      503.20      560.07     90.12 o 
   5   8  10        7.58      -84.80     56.53 o 
   6   8  10        5.73       46.82     72.46 o 
  -6   9  10        1.58       -9.98     65.08 o 
  -5   9  10      788.71      668.18    113.22 o 
  -4   9  10      105.45      135.19     77.21 o 
  -3   9  10     2170.03     1950.56    115.34 o 
  -2   9  10      218.70      232.48     52.52 o 
  -1   9  10     1192.58     1153.64     74.69 o 
   0   9  10     1631.79     1510.50     91.61 o 
   1   9  10     1889.14     1851.42    114.70 o 
   2   9  10      589.52      674.22     60.47 o 
   3   9  10      224.59      291.91     58.13 o 
   4   9  10      222.38      331.54     74.90 o 
   5   9  10       56.87       -1.91     64.91 o 
   6   9  10        0.04      -24.66     71.51 o 
  -5  10  10      194.99      122.91     70.73 o 
  -4  10  10     2301.06     2015.99    122.36 o 
  -3  10  10      182.22      164.69     56.84 o 
  -2  10  10     4251.92     4481.18    197.20 o 
  -1  10  10      767.79      936.01     86.54 o 
   0  10  10     5957.96     6381.75    222.82 o 
   1  10  10     1330.31     1536.02    100.25 o 
   2  10  10     6352.38     5797.85    236.27 o 
   3  10  10       97.26      231.61     57.94 o 
   4  10  10     2606.41     2640.98    139.47 o 
   5  10  10      408.10      400.70    131.82 o 
  -5  11  10      100.38      -21.01     72.63 o 
  -4  11  10       64.11      -32.31     54.80 o 
  -3  11  10     1692.18     1719.75    118.81 o 
  -2  11  10      593.76      725.08    114.41 o 
  -1  11  10     1990.50     2206.94    126.45 o 
   0  11  10      180.79      174.20     55.88 o 
   1  11  10     4859.04     4997.40    234.87 o 
   2  11  10        0.53        5.96     56.64 o 
   3  11  10     3664.19     3527.02    208.19 o 
   4  11  10       33.95      119.46     60.63 o 
  -4  12  10      249.72       73.46     60.47 o 
  -3  12  10      906.47      861.25     95.31 o 
  -2  12  10     2093.00     1960.48    123.93 o 
  -1  12  10     1465.49     1734.16    139.18 o 
   0  12  10     2879.34     3065.40    192.60 o 
   1  12  10      856.23      926.14     92.61 o 
   2  12  10     3719.05     3244.19    198.74 o 
   3  12  10       57.83        4.95     64.19 o 
   4  12  10     1834.86     1876.07    170.33 o 
  -3  13  10      257.39      102.23     67.74 o 
  -2  13  10       30.50       55.02     62.20 o 
  -1  13  10     2035.48     2009.44    155.98 o 
   0  13  10        0.69      -20.54     72.15 o 
   1  13  10     1579.74     1800.45    166.69 o 
   2  13  10       51.63      105.01     71.48 o 
  -1  14  10       28.00       20.72     80.78 o 
   0  14  10       94.19        0.37     85.17 o 
  -8   1  11        2.02       96.65    155.15 o 
  -7   1  11      371.49      666.81    108.22 o 
  -6   1  11       38.01      182.93     66.30 o 
  -5   1  11      594.83      748.38     89.08 o 
  -4   1  11     2263.78     2404.35    142.59 o 
  -3   1  11     2528.79     2171.92    127.60 o 
  -2   1  11     3165.51     3309.88    169.26 o 
  -1   1  11      412.68      293.69     46.89 o 
   0   1  11     2203.18     2420.19    187.64 o 
   1   1  11       14.25       19.35     32.36 o 
   2   1  11    13623.43    13975.67    452.50 o 
   3   1  11       83.02       79.87     39.18 o 
   4   1  11      235.19      219.81     36.44 o 
   5   1  11      214.26      250.71     46.30 o 
   6   1  11     1466.92     1653.11    110.65 o 
   7   1  11        8.21       62.07     67.37 o 
  -8   2  11      762.02     1170.11    244.95 o 
  -7   2  11      182.76      144.65     81.09 o 
  -6   2  11     4308.49     5026.90    528.22 o 
  -5   2  11        5.58       26.29     40.63 o 
  -4   2  11     5021.27     5036.71    301.06 o 
  -3   2  11     1296.36     1378.91     77.13 o 
  -2   2  11    23708.35    24010.91   1247.54 o 
  -1   2  11     2612.56     2757.53    190.62 o 
   0   2  11     7080.59     7893.73    252.27 o 
   1   2  11    10361.61    11433.58    302.27 o 
   2   2  11     8624.15     9232.48    252.63 o 
   3   2  11     5337.87     5406.87    183.40 o 
   4   2  11     3222.52     3037.45    166.78 o 
   5   2  11     4399.18     4597.59    197.96 o 
   6   2  11      312.92      432.67     72.34 o 
   7   2  11     1053.23     1093.72    105.69 o 
  -8   3  11       94.98       21.76     74.10 o 
  -7   3  11      372.82      316.10    114.88 o 
  -6   3  11      194.67      212.60     75.28 o 
  -5   3  11     3653.02     3823.66    258.27 o 
  -4   3  11      142.83      110.37     37.34 o 
  -3   3  11     1288.78     1259.00     72.98 o 
  -2   3  11     1031.49     1064.33     61.83 o 
  -1   3  11     7123.92     6824.61    318.82 o 
   0   3  11     7402.68     7775.13    237.14 o 
   1   3  11    12135.73    12161.40    322.26 o 
   2   3  11     7684.90     7928.26    282.52 o 
   3   3  11     2303.28     2241.36     80.23 o 
   4   3  11     6282.62     6588.43    221.35 o 
   5   3  11     2566.60     2842.79    210.10 o 
   6   3  11     4260.59     4444.84    201.29 o 
   7   3  11       70.50      -39.28     66.65 o 
  -7   4  11        4.81      -96.92     64.62 o 
  -6   4  11     1673.03     1519.38    143.87 o 
  -5   4  11       19.20      -71.72     47.81 o 
  -4   4  11     3438.10     3235.44    144.13 o 
  -3   4  11      925.18      744.30    127.73 o 
  -2   4  11      395.53      472.93     93.36 o 
  -1   4  11     1101.25     1033.60     59.73 o 
   0   4  11    10189.34     9580.56    289.93 o 
   1   4  11     7606.42     7787.86    251.01 o 
   2   4  11     1923.87     1810.68     64.95 o 
   3   4  11     2105.24     2078.58     86.32 o 
   4   4  11      857.41     1142.70     84.93 o 
   5   4  11     5358.31     5305.21    223.92 o 
   6   4  11      818.90      863.91    141.82 o 
   7   4  11     1187.15     1303.46    166.35 o 
  -7   5  11       35.34       -4.74     69.71 o 
  -6   5  11       45.22       -1.75     60.14 o 
  -5   5  11     1186.01     1161.78    142.38 o 
  -4   5  11      870.21      982.51    100.27 o 
  -3   5  11      356.35      385.21     60.11 o 
  -2   5  11       62.79       83.13     36.69 o 
  -1   5  11     1904.61     1722.86     74.66 o 
   0   5  11     6580.26     6492.32    246.44 o 
   1   5  11       24.67       67.28     22.38 o 
   2   5  11      859.52      884.96     44.69 o 
   3   5  11      247.34      273.37     44.44 o 
   4   5  11     2851.92     2750.68    157.24 o 
   5   5  11        1.52       15.43     54.89 o 
   6   5  11      417.57      416.17    105.63 o 
   7   5  11        2.60       15.18     77.30 o 
  -7   6  11       13.00       28.05     64.18 o 
  -6   6  11       33.74       60.84     60.22 o 
  -5   6  11       34.29       50.62     56.80 o 
  -4   6  11      182.97      246.53     63.44 o 
  -3   6  11     2564.85     2405.79    114.46 o 
  -2   6  11       22.57       -8.42     23.14 o 
  -1   6  11     1050.27     1051.24     58.70 o 
   0   6  11      784.58      732.98     47.50 o 
   1   6  11     5206.85     4996.18    149.66 o 
   2   6  11      526.95      481.62     39.00 o 
   3   6  11       85.38      134.05     41.41 o 
   4   6  11      222.43      208.76     67.30 o 
   5   6  11       19.77       39.99     62.19 o 
   6   6  11        7.56      -32.04     64.35 o 
  -7   7  11      705.08      771.89    163.39 o 
  -6   7  11       28.16       13.43     59.99 o 
  -5   7  11     1218.55     1198.34    123.50 o 
  -4   7  11      523.18      481.96     78.10 o 
  -3   7  11     2917.81     2802.53    137.08 o 
  -2   7  11       24.85       14.79     27.23 o 
  -1   7  11     1962.03     1932.27     92.17 o 
   0   7  11      243.78      237.30     34.90 o 
   1   7  11     1539.68     1513.34     74.26 o 
   2   7  11        6.62       15.77     33.52 o 
   3   7  11      960.13     1308.72     84.90 o 
   4   7  11     1153.27     1210.12    157.45 o 
   5   7  11        0.65      -70.02     59.63 o 
   6   7  11      100.42       25.71     77.76 o 
  -6   8  11     1005.44      839.23    110.72 o 
  -5   8  11        2.61       -9.45     53.39 o 
  -4   8  11     6084.52     5596.03    286.28 o 
  -3   8  11        9.17       66.71     47.31 o 
  -2   8  11     4137.06     3821.56    144.14 o 
  -1   8  11     1221.65     1376.81     75.94 o 
   0   8  11     3231.14     3439.80    116.11 o 
   1   8  11      893.51      906.14     58.56 o 
   2   8  11      844.83      905.60     76.90 o 
   3   8  11     3975.81     4017.14    176.83 o 
   4   8  11      528.06      548.67     71.68 o 
   5   8  11      264.08      162.44     74.52 o 
   6   8  11       30.42      -89.62     59.74 o 
  -6   9  11      173.52      144.11     80.91 o 
  -5   9  11      134.66      154.33     69.94 o 
  -4   9  11       85.54       33.54     60.96 o 
  -3   9  11     3174.56     3126.12    240.11 o 
  -2   9  11      488.27      338.16     62.79 o 
  -1   9  11     2455.08     2534.62    115.76 o 
   0   9  11     1249.15     1224.63     81.34 o 
   1   9  11      515.19      454.06     52.72 o 
   2   9  11     3535.78     3186.67    176.90 o 
   3   9  11     2791.55     3060.12    148.94 o 
   4   9  11     2884.56     2706.27    139.81 o 
   5   9  11       16.71      -91.42     60.95 o 
  -5  10  11       31.02        1.64     68.54 o 
  -4  10  11     1574.47     1482.16    143.29 o 
  -3  10  11      290.30      213.08     59.20 o 
  -2  10  11     3516.95     3380.50    164.14 o 
  -1  10  11      550.51      461.32     69.89 o 
   0  10  11     4677.52     4833.32    177.72 o 
   1  10  11       25.19       75.18     48.56 o 
   2  10  11     2534.21     2287.34    123.25 o 
   3  10  11     3149.03     3144.46    154.83 o 
   4  10  11     1568.16     1672.17    112.20 o 
   5  10  11      656.81      602.24    111.22 o 
  -5  11  11      102.34       34.46     78.27 o 
  -4  11  11       57.95       11.07     55.89 o 
  -3  11  11       53.13        1.44     56.85 o 
  -2  11  11      722.72      674.27     87.31 o 
  -1  11  11       94.01      114.62     55.23 o 
   0  11  11      289.61      338.38     91.06 o 
   1  11  11      898.59     1103.61     97.16 o 
   2  11  11     1025.18     1132.04    125.47 o 
   3  11  11       82.29       16.78     58.02 o 
   4  11  11      627.70      697.58     86.43 o 
  -4  12  11       22.37       41.50     56.42 o 
  -3  12  11      302.87      212.16     63.99 o 
  -2  12  11      567.94      437.03     77.54 o 
  -1  12  11      944.04     1092.40    184.13 o 
   0  12  11      272.77      148.17     75.19 o 
   1  12  11      210.00      217.59     76.99 o 
   2  12  11      572.14      584.88     98.21 o 
   3  12  11      110.31       64.40     70.01 o 
  -3  13  11      386.83      357.00     84.05 o 
  -2  13  11        8.01       14.73     62.08 o 
  -1  13  11      663.70      663.52    107.39 o 
   0  13  11        1.97      -32.20     66.61 o 
   1  13  11      613.62      797.23    172.18 o 
   2  13  11        4.65      -34.67     63.04 o 
  -8   0  12      707.82     1094.21    264.20 o 
  -6   0  12     4360.81     4534.75    348.26 o 
  -5   0  12     2861.14     3631.24    281.98 o 
  -4   0  12     2445.02     2081.40    187.92 o 
  -3   0  12    28926.45    27564.91   1615.57 o 
  -2   0  12    24388.82    23661.69   1390.62 o 
  -1   0  12    20332.52    21523.63   1266.02 o 
   0   0  12     2826.21     2679.42    201.25 o 
   1   0  12    23160.04    22729.30   1336.75 o 
   2   0  12     2146.19     2455.04    139.80 o 
   3   0  12     7790.43     8040.45    367.47 o 
   4   0  12        4.24       76.31     68.69 o 
   5   0  12     5238.52     4752.20    250.20 o 
   6   0  12       43.10      -50.17     92.76 o 
   7   0  12      426.58      399.91    121.27 o 
  -8   1  12       66.83      250.50    176.63 o 
  -7   1  12     1575.30     1849.11    293.36 o 
  -6   1  12     2297.48     2647.50    187.37 o 
  -5   1  12     1238.32     1327.30    109.23 o 
  -4   1  12      358.24      386.38     66.87 o 
  -3   1  12     5982.97     5904.87    280.20 o 
  -2   1  12    20056.51    18992.98    796.82 o 
  -1   1  12      393.57      415.09     54.70 o 
   0   1  12      452.82      344.91     51.66 o 
   1   1  12      406.93      304.80     60.13 o 
   2   1  12    12511.14    13280.14    536.43 o 
   3   1  12       32.45       60.32     29.35 o 
   4   1  12     1712.84     1719.06     91.82 o 
   5   1  12      827.89      823.65     71.30 o 
   6   1  12     1022.64     1175.40    152.28 o 
   7   1  12       81.97      160.88     71.75 o 
  -8   2  12      107.78      -24.07    141.27 o 
  -7   2  12     1084.80     1246.26    140.48 o 
  -6   2  12      383.94      632.89    100.61 o 
  -5   2  12      629.97      797.00     82.25 o 
  -4   2  12     1944.26     1954.88    111.47 o 
  -3   2  12     2119.36     2100.20    103.41 o 
  -2   2  12    11363.07    11417.23    400.16 o 
  -1   2  12     2457.19     2552.58    158.67 o 
   0   2  12     3612.49     3958.12    152.66 o 
   1   2  12     3492.95     3370.70    131.46 o 
   2   2  12    25670.28    25289.56    840.74 o 
   3   2  12     1025.12     1014.35     64.52 o 
   4   2  12       54.78       71.30     32.56 o 
   5   2  12     1392.22     1512.28    101.20 o 
   6   2  12     1175.88     1330.89    106.48 o 
   7   2  12      285.12      301.49     90.27 o 
  -7   3  12       94.03      103.33     75.30 o 
  -6   3  12      143.93       65.22    126.36 o 
  -5   3  12      237.39      217.19     52.96 o 
  -4   3  12      413.61      474.52     57.80 o 
  -3   3  12     1687.21     1833.21     95.33 o 
  -2   3  12      438.81      428.56     46.36 o 
  -1   3  12      736.24      736.43     52.14 o 
   0   3  12       51.82      136.25     28.75 o 
   1   3  12     1321.75     1393.42     63.94 o 
   2   3  12      327.69      334.28     36.39 o 
   3   3  12     1367.57     1279.23     70.37 o 
   4   3  12      215.81      256.79     42.39 o 
   5   3  12       27.92       57.61     50.00 o 
   6   3  12       41.57      113.49     59.96 o 
   7   3  12       70.86       16.27    103.59 o 
  -7   4  12        0.33      -84.37     56.25 o 
  -6   4  12      497.18      543.42     97.52 o 
  -5   4  12     1646.40     1704.80    294.84 o 
  -4   4  12     2163.20     2024.18    105.87 o 
  -3   4  12      495.54      515.68     52.97 o 
  -2   4  12        5.56       10.39     24.51 o 
  -1   4  12     6903.96     7288.08    229.33 o 
   0   4  12     6696.01     6663.49    209.75 o 
   1   4  12     7178.04     7500.62    208.34 o 
   2   4  12      401.18      352.14     38.47 o 
   3   4  12     3409.50     3664.61    132.94 o 
   4   4  12     1644.24     1464.29    124.80 o 
   5   4  12     2817.16     2811.78    178.62 o 
   6   4  12      915.95      964.71    122.75 o 
   7   4  12      658.92      709.47    116.03 o 
  -7   5  12      235.81      279.52    104.98 o 
  -6   5  12      270.90      188.47     74.28 o 
  -5   5  12     2203.62     2258.76    151.43 o 
  -4   5  12     3300.34     3323.00    369.46 o 
  -3   5  12     2510.57     2492.52    159.87 o 
  -2   5  12      278.81      279.18     55.37 o 
  -1   5  12     1170.28     1036.59     56.03 o 
   0   5  12    13778.68    13922.54    497.64 o 
   1   5  12     3855.15     4095.88    126.45 o 
   2   5  12     3011.45     3024.42    152.43 o 
   3   5  12       61.19       49.27     34.69 o 
   4   5  12     6196.19     6736.57   1114.94 o 
   5   5  12       65.32       76.40     64.21 o 
   6   5  12     1722.24     1778.41    146.64 o 
   7   5  12      380.96      259.58     95.02 o 
  -7   6  12      256.52      316.62     86.16 o 
  -6   6  12      856.64      772.82    103.18 o 
  -5   6  12     3451.15     3093.55    188.17 o 
  -4   6  12     4710.65     4455.47    237.29 o 
  -3   6  12     5226.06     4811.72    195.11 o 
  -2   6  12      317.75      228.13     52.68 o 
  -1   6  12    13411.22    13302.89    481.87 o 
   0   6  12      355.96      427.73     43.38 o 
   1   6  12     7341.60     7372.81    298.90 o 
   2   6  12      204.31      158.74     35.73 o 
   3   6  12     8670.37     8418.13    318.79 o 
   4   6  12      475.53      505.87     96.65 o 
   5   6  12     1330.31     1159.34    171.07 o 
   6   6  12      513.67      450.44     98.32 o 
  -6   7  12      290.38      201.66     74.70 o 
  -5   7  12     1761.73     1584.48    183.76 o 
  -4   7  12     5409.91     4906.79    256.69 o 
  -3   7  12     1521.76     1436.87    118.58 o 
  -2   7  12     5049.14     4939.44    199.77 o 
  -1   7  12     3124.38     3221.11    123.34 o 
   0   7  12     9845.38    10847.04    333.92 o 
   1   7  12       38.44       -5.71     24.16 o 
   2   7  12     3520.73     3917.62    173.17 o 
   3   7  12       10.48      112.29     42.29 o 
   4   7  12     3698.15     3324.15    200.11 o 
   5   7  12       14.26      -41.77     60.04 o 
   6   7  12      419.36      313.80     93.17 o 
  -6   8  12      590.15      562.68     97.26 o 
  -5   8  12      379.58      387.30     81.88 o 
  -4   8  12     2436.44     2430.27    163.84 o 
  -3   8  12     3283.38     2968.76    148.30 o 
  -2   8  12     2083.15     2114.56     97.62 o 
  -1   8  12     4504.50     4502.04    162.84 o 
   0   8  12     4966.82     5230.91    182.35 o 
   1   8  12     1624.29     1623.18    112.10 o 
   2   8  12      305.15      359.00     56.04 o 
   3   8  12     3311.83     3352.76    240.41 o 
   4   8  12      699.17      649.89    100.26 o 
   5   8  12      147.34       -0.95     69.35 o 
   6   8  12       22.75      -33.80     96.37 o 
  -6   9  12       32.35      -50.38     62.37 o 
  -5   9  12        4.48      -10.65     89.98 o 
  -4   9  12      112.28       28.62     60.27 o 
  -3   9  12      232.11      227.31     73.54 o 
  -2   9  12        0.71      -29.39     43.11 o 
  -1   9  12      114.88       52.84     39.83 o 
   0   9  12       39.89       18.20     36.91 o 
   1   9  12     2002.59     2002.58    174.85 o 
   2   9  12       10.76        1.41     41.85 o 
   3   9  12      239.47      332.07     61.19 o 
   4   9  12       95.19      164.38     72.11 o 
   5   9  12      179.78       52.20     74.99 o 
  -5  10  12       80.21      102.33     72.73 o 
  -4  10  12       22.02       67.01     64.36 o 
  -3  10  12     1785.59     1703.94    110.91 o 
  -2  10  12     1187.37     1118.58    124.84 o 
  -1  10  12     1222.94     1235.74    101.02 o 
   0  10  12       54.04       13.18     39.02 o 
   1  10  12     1659.05     1531.28    121.04 o 
   2  10  12       95.70       91.63     50.83 o 
   3  10  12     1974.98     2131.57    121.66 o 
   4  10  12       14.90      -28.44     68.40 o 
   5  10  12      348.28      425.10    100.78 o 
  -4  11  12      146.11       40.56     66.62 o 
  -3  11  12        4.63      -40.55     49.31 o 
  -2  11  12      704.11      653.79     82.16 o 
  -1  11  12      576.95      729.10    156.10 o 
   0  11  12     1102.69     1280.22    103.43 o 
   1  11  12       91.66       25.85     57.73 o 
   2  11  12     1883.20     1730.68    142.96 o 
   3  11  12        6.69       30.21     65.01 o 
   4  11  12      862.36      880.72    118.37 o 
  -4  12  12      420.98      201.36     76.93 o 
  -3  12  12      889.41      690.70    114.18 o 
  -2  12  12      180.52      199.79     66.92 o 
  -1  12  12     1689.13     1950.66    150.80 o 
   0  12  12      393.19      516.89     94.52 o 
   1  12  12     3065.37     3126.88    227.17 o 
   2  12  12       53.14      -64.48     61.96 o 
   3  12  12     1274.43     1330.49    138.08 o 
  -2  13  12      835.05      933.93    127.97 o 
  -1  13  12      103.35      105.20     78.32 o 
   0  13  12     1460.84     1771.54    164.12 o 
   1  13  12       68.56      -36.66     85.35 o 
   2  13  12     1237.59     1452.30    342.24 o 
  -7   1  13      126.86      220.36     92.26 o 
  -6   1  13     1319.64     1741.48    191.72 o 
  -5   1  13      116.52       85.39     56.55 o 
  -4   1  13      566.62      567.10     78.62 o 
  -3   1  13     1459.02     1399.70    101.23 o 
  -2   1  13     4619.33     4435.57    308.64 o 
  -1   1  13      695.57      766.98     92.94 o 
   0   1  13      833.60      939.29     74.71 o 
   1   1  13     6069.61     5939.35    247.45 o 
   2   1  13      236.50      227.92     36.28 o 
   3   1  13     2589.24     2471.95    103.81 o 
   4   1  13      363.08      420.43     50.17 o 
   5   1  13     1369.39     1444.22     85.82 o 
   6   1  13      391.08      409.21     73.67 o 
   7   1  13       96.15       89.81     76.51 o 
  -7   2  13     1547.46     1621.04    154.12 o 
  -6   2  13      369.65      489.23     97.29 o 
  -5   2  13     4204.87     4536.56    200.61 o 
  -4   2  13       81.23       60.07     39.22 o 
  -3   2  13     9268.51     9224.58    336.97 o 
  -2   2  13     3221.48     3412.35    143.68 o 
  -1   2  13    10492.70    10455.38    367.11 o 
   0   2  13     1306.08     1393.83     70.36 o 
   1   2  13    11014.45    11725.34    312.15 o 
   2   2  13    12783.43    14079.87    421.71 o 
   3   2  13     1172.40     1266.47     70.05 o 
   4   2  13     3054.52     2867.53    158.95 o 
   5   2  13     1304.52     1405.55    126.39 o 
   6   2  13     2017.42     2110.93    137.22 o 
   7   2  13        7.94       11.16     67.75 o 
  -7   3  13       24.84      -27.61     69.25 o 
  -6   3  13     2098.68     2402.05    167.48 o 
  -5   3  13        1.50      -37.64     39.40 o 
  -4   3  13     3738.96     3644.49    161.26 o 
  -3   3  13       98.06       57.36     32.61 o 
  -2   3  13     2066.61     2102.67    100.77 o 
  -1   3  13      182.49      141.83     31.79 o 
   0   3  13     5381.27     5287.59    170.77 o 
   1   3  13     3956.48     3647.73    111.38 o 
   2   3  13     2285.47     2291.49    110.21 o 
   3   3  13     1436.39     1346.01     75.68 o 
   4   3  13      638.69      767.99     64.47 o 
   5   3  13     4516.54     4424.76    197.97 o 
   6   3  13      184.66      331.33     69.62 o 
   7   3  13     1308.61     1277.56    147.27 o 
  -7   4  13      192.26      220.16     84.30 o 
  -6   4  13       47.32      -26.86     62.28 o 
  -5   4  13     2553.16     2331.49    156.80 o 
  -4   4  13     1022.19     1056.97     80.59 o 
  -3   4  13      891.08     1097.39     73.73 o 
  -2   4  13       22.56       24.81     26.67 o 
  -1   4  13     1024.25     1257.07     65.58 o 
   0   4  13    10104.05    10440.76    346.82 o 
   1   4  13     4812.52     4860.64    150.08 o 
   2   4  13     1589.45     1575.70     72.62 o 
   3   4  13     1016.25      986.62     79.87 o 
   4   4  13     4148.98     4290.60    187.83 o 
   5   4  13     1205.88     1512.79    113.22 o 
   6   4  13     1930.10     1997.37    152.61 o 
   7   4  13       88.26      231.01     98.77 o 
  -7   5  13       32.22      -11.62     69.47 o 
  -6   5  13      389.63      334.02     79.84 o 
  -5   5  13      169.64      303.13     73.65 o 
  -4   5  13     1495.34     1586.53    121.47 o 
  -3   5  13     1276.01     1348.05     81.63 o 
  -2   5  13      224.55      160.65     37.90 o 
  -1   5  13        0.94       19.97     24.51 o 
   0   5  13      221.44      305.37     36.18 o 
   1   5  13     4790.40     4666.42    141.25 o 
   2   5  13      161.70      169.45     35.00 o 
   3   5  13     1778.24     1689.48    162.46 o 
   4   5  13      295.23      386.22     75.41 o 
   5   5  13      668.03      598.48     95.80 o 
   6   5  13      188.21      227.60     80.82 o 
  -7   6  13       10.03       61.28     68.35 o 
  -6   6  13      430.23      454.78     95.16 o 
  -5   6  13       16.52      109.34     60.71 o 
  -4   6  13      348.96      371.70     72.43 o 
  -3   6  13      162.67      270.53     63.81 o 
  -2   6  13        3.36       -8.86     26.33 o 
  -1   6  13       11.75       46.79     27.79 o 
   0   6  13      315.26      265.62     38.56 o 
   1   6  13     1030.70      969.21     55.02 o 
   2   6  13      484.10      577.53     52.23 o 
   3   6  13      818.03     1021.54    125.07 o 
   4   6  13       77.85      136.75     64.60 o 
   5   6  13        2.07       82.91     62.02 o 
   6   6  13        2.35       66.24     71.07 o 
  -6   7  13      457.33      513.06     95.97 o 
  -5   7  13      946.72      977.84    116.67 o 
  -4   7  13     2820.75     2768.67    174.16 o 
  -3   7  13        1.23       27.53     50.22 o 
  -2   7  13     3097.14     2981.43    120.10 o 
  -1   7  13     5839.98     5635.22    192.51 o 
   0   7  13     2171.77     2190.63     95.35 o 
   1   7  13      756.94      838.49     68.46 o 
   2   7  13     2688.59     2941.79    137.29 o 
   3   7  13     2900.03     2998.09    182.51 o 
   4   7  13      327.04      414.13     93.41 o 
   5   7  13      464.88      516.40     96.07 o 
   6   7  13       80.73       -5.54     65.52 o 
  -6   8  13      155.06      208.53     78.82 o 
  -5   8  13     2794.93     2387.02    243.56 o 
  -4   8  13      926.83     1038.40    137.47 o 
  -3   8  13     8710.01     8973.11    342.00 o 
  -2   8  13     3560.85     3388.63    134.37 o 
  -1   8  13    16239.16    16989.80    511.20 o 
   0   8  13     6480.79     7275.59    240.93 o 
   1   8  13     3501.02     3506.75    200.96 o 
   2   8  13     5270.12     5337.40    218.76 o 
   3   8  13     6168.83     6466.36    300.24 o 
   4   8  13     3559.88     3359.45    206.64 o 
   5   8  13      154.43      178.06     75.51 o 
  -5   9  13       87.90       11.25     71.74 o 
  -4   9  13     2475.42     2269.08    182.65 o 
  -3   9  13      555.28      476.92     71.27 o 
  -2   9  13     6628.16     6818.30    272.23 o 
  -1   9  13     2813.01     2825.19    121.48 o 
   0   9  13     5121.32     5592.47    370.44 o 
   1   9  13      950.76     1188.41    125.91 o 
   2   9  13     2510.95     2385.06    125.36 o 
   3   9  13     5467.68     5662.41    236.98 o 
   4   9  13     1152.89     1141.00    128.57 o 
   5   9  13      429.41      385.63    102.29 o 
  -5  10  13      770.83      508.55    109.38 o 
  -4  10  13       31.54       34.26     66.30 o 
  -3  10  13     1061.07     1000.86     96.86 o 
  -2  10  13      870.08      778.47    113.36 o 
  -1  10  13     3311.57     3442.90    171.51 o 
   0  10  13       59.47        0.74     46.50 o 
   1  10  13     1872.60     1780.11    132.92 o 
   2  10  13      669.06      665.59     81.27 o 
   3  10  13     2632.73     2573.74    138.99 o 
   4  10  13      274.42      278.20     94.05 o 
  -4  11  13       78.40        7.07     74.42 o 
  -3  11  13      246.05       98.36     60.33 o 
  -2  11  13       70.80       -6.75     51.93 o 
  -1  11  13      785.42      815.07     90.32 o 
   0  11  13       78.08       68.12     50.18 o 
   1  11  13        0.92      -60.22     56.22 o 
   2  11  13        0.32      -57.52     78.04 o 
   3  11  13      120.03       24.89     65.46 o 
   4  11  13      105.63       52.90     74.16 o 
  -3  12  13       24.93      -11.74     55.41 o 
  -2  12  13      298.64      258.53     70.24 o 
  -1  12  13      270.56      477.30     98.74 o 
   0  12  13      118.93      108.87     68.52 o 
   1  12  13       78.53      143.06     77.95 o 
   2  12  13      119.38      131.58     77.17 o 
   3  12  13      107.51      -19.21     67.61 o 
  -2  13  13      275.15      219.40     92.64 o 
  -1  13  13       33.65       79.99    128.77 o 
   0  13  13      425.89      402.69    143.49 o 
   1  13  13      384.27      390.04     92.19 o 
  -6   0  14     4564.32     4954.66    382.51 o 
  -5   0  14     1189.32     1471.53    195.51 o 
  -4   0  14     3904.85     4662.13    341.96 o 
  -3   0  14     4021.48     3762.33    283.27 o 
  -2   0  14    47825.26    43493.65   2512.97 o 
  -1   0  14      566.31      461.75     92.57 o 
   0   0  14    26902.87    26223.90   1538.18 o 
   1   0  14        4.71       16.11     48.32 o 
   2   0  14    24547.38    25436.96   1063.44 o 
   3   0  14      587.42      575.66     74.54 o 
   4   0  14    16089.24    15143.20    664.58 o 
   5   0  14     1733.59     1810.94    135.17 o 
   6   0  14     1090.17     1099.39    174.41 o 
   7   0  14      180.75      359.00    126.27 o 
  -7   1  14     1450.34     1827.53    179.46 o 
  -6   1  14     3097.51     3396.92    207.49 o 
  -5   1  14     1257.41     1510.25    120.10 o 
  -4   1  14     1057.49     1052.34    105.23 o 
  -3   1  14     9309.45    10303.29    460.96 o 
  -2   1  14     5919.94     5502.00    266.32 o 
  -1   1  14    10730.06     9570.96    425.60 o 
   0   1  14      452.44      380.19     59.79 o 
   1   1  14    13460.66    13332.42    706.03 o 
   2   1  14       21.48       30.71     35.02 o 
   3   1  14     4614.98     4514.59    172.90 o 
   4   1  14     3683.94     3775.59    194.20 o 
   5   1  14     3750.78     3715.99    151.29 o 
   6   1  14      373.92      489.75     91.37 o 
   7   1  14      152.45      178.24     80.94 o 
  -7   2  14      246.34      252.92     90.52 o 
  -6   2  14     1044.21     1176.91    135.94 o 
  -5   2  14      219.99      245.54     62.39 o 
  -4   2  14      843.41      951.95     81.88 o 
  -3   2  14      586.21      823.18    108.01 o 
  -2   2  14     1999.70     1843.14     93.29 o 
  -1   2  14     1870.36     1886.24     91.13 o 
   0   2  14     2854.99     2475.36    210.25 o 
   1   2  14       52.10       51.84     37.62 o 
   2   2  14     3440.84     3425.30    151.81 o 
   3   2  14       94.80      100.67     33.31 o 
   4   2  14     1396.48     1558.19     82.94 o 
   5   2  14       75.58      124.96     51.40 o 
   6   2  14     1003.89     1133.12    116.16 o 
   7   2  14        4.23      117.67    144.69 o 
  -7   3  14        7.73      -75.40     70.56 o 
  -6   3  14       50.98       49.56     63.93 o 
  -5   3  14        3.69       -5.98     44.92 o 
  -4   3  14      296.39      277.87     58.16 o 
  -3   3  14        6.50       11.67     31.94 o 
  -2   3  14     2563.68     2235.79    107.07 o 
  -1   3  14        9.53      -11.13     26.03 o 
   0   3  14     6843.02     6736.32    248.27 o 
   1   3  14       24.90      101.64     27.88 o 
   2   3  14     5513.24     4539.60    188.75 o 
   3   3  14       73.12       -2.79     34.77 o 
   4   3  14     1988.94     1805.54     91.30 o 
   5   3  14       87.89      130.26     52.11 o 
   6   3  14      393.34      507.16     78.27 o 
   7   3  14        2.53       44.65     72.99 o 
  -7   4  14      169.13      201.70     83.30 o 
  -6   4  14      100.92       31.87     68.33 o 
  -5   4  14     1261.32     1302.89    134.65 o 
  -4   4  14      501.14      415.15     69.42 o 
  -3   4  14      433.82      396.19     81.64 o 
  -2   4  14       54.05       32.46     28.67 o 
  -1   4  14      105.33      130.21     48.16 o 
   0   4  14      685.35      654.37     59.22 o 
   1   4  14        2.40       -3.51     25.17 o 
   2   4  14      302.60      287.07     38.65 o 
   3   4  14       35.92      -22.98     32.53 o 
   4   4  14      838.52      842.18    159.87 o 
   5   4  14      457.73      557.44     91.76 o 
   6   4  14      182.76      351.27     89.65 o 
  -7   5  14      716.57      671.23    122.94 o 
  -6   5  14        1.33       32.65    111.46 o 
  -5   5  14     5523.56     4934.33    265.30 o 
  -4   5  14     1104.46     1223.88     88.94 o 
  -3   5  14     3915.78     3715.43    162.06 o 
  -2   5  14      344.70      329.00     51.01 o 
  -1   5  14     5358.97     5656.29    188.74 o 
   0   5  14       75.03       64.86     26.77 o 
   1   5  14     4932.62     4412.46    156.15 o 
   2   5  14      362.42      345.15     43.85 o 
   3   5  14     2506.73     2451.58    279.29 o 
   4   5  14        0.70        1.55     51.68 o 
   5   5  14      661.36      533.50     95.13 o 
   6   5  14      955.82     1053.83    128.90 o 
  -7   6  14      794.74      961.59    128.49 o 
  -6   6  14      378.17      386.00    112.38 o 
  -5   6  14     1948.06     2082.18    166.63 o 
  -4   6  14     5994.82     5624.11    288.27 o 
  -3   6  14     1230.02     1292.42     90.28 o 
  -2   6  14     6468.71     6447.32    343.58 o 
  -1   6  14      373.89      342.04     42.18 o 
   0   6  14    13799.41    14267.67    429.87 o 
   1   6  14      131.88      112.40     42.28 o 
   2   6  14     9777.84     9826.20    311.20 o 
   3   6  14      899.76      903.89    107.98 o 
   4   6  14     3283.47     2811.33    180.93 o 
   5   6  14      571.67      412.74     91.95 o 
   6   6  14     1701.47     2048.93    172.44 o 
  -6   7  14      434.86      352.64     91.39 o 
  -5   7  14     1170.03     1069.08    122.73 o 
  -4   7  14     1447.21     1403.64    132.63 o 
  -3   7  14     4060.51     4056.37    220.39 o 
  -2   7  14      576.90      563.59     57.23 o 
  -1   7  14     9994.08     9698.71    307.39 o 
   0   7  14      681.40      733.55     88.56 o 
   1   7  14     1575.84     1564.35     78.64 o 
   2   7  14      556.62      702.05     72.53 o 
   3   7  14     5319.69     5355.77    894.34 o 
   4   7  14      222.95      180.68    143.76 o 
   5   7  14      196.91      324.33     88.48 o 
   6   7  14      755.65      840.66    124.21 o 
  -6   8  14        2.53       83.52     64.75 o 
  -5   8  14      545.57      526.40     92.86 o 
  -4   8  14       35.99       46.18     63.51 o 
  -3   8  14       11.82       34.44     56.97 o 
  -2   8  14      317.80      310.44     49.59 o 
  -1   8  14      483.48      725.83     64.06 o 
   0   8  14      205.49      205.75     45.52 o 
   1   8  14        4.21       -1.47     34.13 o 
   2   8  14      178.27      216.93     55.51 o 
   3   8  14      298.75      526.61    113.68 o 
   4   8  14      576.46      634.19    101.12 o 
   5   8  14       67.84        4.74     67.15 o 
  -5   9  14        5.98       11.82     62.68 o 
  -4   9  14       84.23      -12.58     62.63 o 
  -3   9  14      239.80      240.10     61.59 o 
  -2   9  14      390.67      432.49    118.04 o 
  -1   9  14      137.70       98.97     45.96 o 
   0   9  14     1111.39     1183.71     95.80 o 
   1   9  14      299.34      220.08     55.68 o 
   2   9  14      291.77      253.19     62.12 o 
   3   9  14       94.21      103.28    110.99 o 
   4   9  14     1565.86     1613.96    160.37 o 
   5   9  14       23.72       35.43     72.73 o 
  -5  10  14      458.84      497.08    102.52 o 
  -4  10  14      261.58      315.28     82.43 o 
  -3  10  14        6.80      -56.71     51.43 o 
  -2  10  14      651.73      610.62     81.88 o 
  -1  10  14      496.70      513.54     63.94 o 
   0  10  14      537.69      538.12     72.91 o 
   1  10  14      155.69       38.24     59.03 o 
   2  10  14      903.77      788.41    118.59 o 
   3  10  14      563.12      757.17    100.39 o 
   4  10  14      266.41      300.52     93.78 o 
  -4  11  14      128.64      -57.73     79.15 o 
  -3  11  14      398.37      390.14     79.71 o 
  -2  11  14        8.20       21.53     52.41 o 
  -1  11  14      753.56      880.73     96.73 o 
   0  11  14       28.13       17.87     62.39 o 
   1  11  14      847.78     1055.91    121.49 o 
   2  11  14      248.46      245.57     81.02 o 
   3  11  14      786.35      695.76    139.04 o 
  -3  12  14       80.10      102.64     68.66 o 
  -2  12  14     1099.10     1297.46    116.77 o 
  -1  12  14       14.31       -5.84     63.68 o 
   0  12  14     2442.43     2736.99    261.42 o 
   1  12  14       75.96       70.75     69.48 o 
   2  12  14     1798.20     1837.06    146.17 o 
  -1  13  14      321.72      329.27    194.12 o 
   0  13  14       79.55      242.72    135.34 o 
   1  13  14     1547.79     1843.69    170.35 o 
  -7   1  15      311.53      513.70    119.12 o 
  -6   1  15       82.06      196.44     95.81 o 
  -5   1  15      781.79     1127.30    118.45 o 
  -4   1  15      214.30      193.51     58.49 o 
  -3   1  15     1639.57     1456.27    107.93 o 
  -2   1  15     5212.89     5024.78    344.46 o 
  -1   1  15     4027.71     3914.44    238.19 o 
   0   1  15     1445.32     1643.11    109.48 o 
   1   1  15     1452.97     1555.04    148.86 o 
   2   1  15     5062.47     5242.96    273.89 o 
   3   1  15        1.29       -0.89     29.51 o 
   4   1  15     3448.96     3396.68    140.52 o 
   5   1  15        7.98      123.22     49.40 o 
   6   1  15      407.43      362.70     72.59 o 
   7   1  15       50.20       35.85     81.10 o 
  -7   2  15        4.41       68.97     87.08 o 
  -6   2  15     1761.93     2202.84    320.30 o 
  -5   2  15        1.40       -6.96     49.73 o 
  -4   2  15     2163.75     1919.52    108.41 o 
  -3   2  15     2178.71     2209.98    170.83 o 
  -2   2  15     1195.32     1173.05     75.40 o 
  -1   2  15     1687.53     1722.94     87.27 o 
   0   2  15     4031.77     3715.68    151.17 o 
   1   2  15     9058.60     8939.74    407.47 o 
   2   2  15      261.35      264.91     73.87 o 
   3   2  15     4399.79     4457.29    166.32 o 
   4   2  15      366.86      422.90     57.13 o 
   5   2  15     4547.01     4226.83    194.64 o 
   6   2  15      119.96      172.12     67.19 o 
  -7   3  15     1015.13     1162.90    214.49 o 
  -6   3  15      205.46      308.86     87.23 o 
  -5   3  15     3408.79     3586.19    185.57 o 
  -4   3  15     2090.31     2087.77    114.14 o 
  -3   3  15     4484.15     4116.48    240.31 o 
  -2   3  15     1442.11     1506.85     92.26 o 
  -1   3  15      470.62      491.37     51.57 o 
   0   3  15     3939.96     3773.59    154.92 o 
   1   3  15     2933.77     2993.46    130.05 o 
   2   3  15     2959.39     2659.99    132.27 o 
   3   3  15        4.68      -40.27     44.49 o 
   4   3  15     2019.12     2028.89     99.38 o 
   5   3  15       18.42       26.16     48.67 o 
   6   3  15     1208.85     1474.92    172.01 o 
  -7   4  15      105.80      -41.04     75.86 o 
  -6   4  15      708.82      927.81    124.05 o 
  -5   4  15        4.88       24.28     68.88 o 
  -4   4  15     3436.94     3387.37    157.73 o 
  -3   4  15      161.73      170.73     55.28 o 
  -2   4  15     1111.94     1045.36     71.63 o 
  -1   4  15       22.58       25.39     27.87 o 
   0   4  15      208.46      178.21     31.51 o 
   1   4  15     2252.89     2076.54     89.88 o 
   2   4  15     1432.48     1248.07     86.49 o 
   3   4  15      877.42      932.88     84.06 o 
   4   4  15      172.78       78.72     61.50 o 
   5   4  15      861.65      713.60     88.40 o 
   6   4  15       41.76       22.23     68.10 o 
  -7   5  15      126.28      111.13     84.51 o 
  -6   5  15      290.66      190.83     78.26 o 
  -5   5  15      901.40     1092.07    119.30 o 
  -4   5  15      811.24     1062.96     88.58 o 
  -3   5  15     1155.48     1141.35     84.20 o 
  -2   5  15       18.61       45.93     33.85 o 
  -1   5  15      848.91      839.96     58.18 o 
   0   5  15     1202.88     1110.04     63.99 o 
   1   5  15      788.81      888.69     60.45 o 
   2   5  15      696.90      811.65     75.71 o 
   3   5  15      409.27      459.17     82.21 o 
   4   5  15      355.97      354.14     78.11 o 
   5   5  15       56.00      127.20     98.22 o 
   6   5  15      374.65      407.02    116.83 o 
  -6   6  15       71.82      104.64     67.92 o 
  -5   6  15     1701.05     1627.32    140.73 o 
  -4   6  15      224.12      404.12    101.55 o 
  -3   6  15        0.57      -38.66     37.61 o 
  -2   6  15      404.86      467.47     58.82 o 
  -1   6  15     1435.98     1348.97     82.98 o 
   0   6  15       73.03       97.05     32.08 o 
   1   6  15      110.22      163.83     37.90 o 
   2   6  15      725.17      801.80     78.68 o 
   3   6  15       99.78      245.54     68.81 o 
   4   6  15      395.17      283.44     87.02 o 
   5   6  15        9.48       -5.66     68.70 o 
   6   6  15       27.26      122.21     82.50 o 
  -6   7  15      735.33      582.57    106.37 o 
  -5   7  15      756.25      842.90    132.19 o 
  -4   7  15     1364.60     1424.50    125.29 o 
  -3   7  15     1629.81     1595.44    121.49 o 
  -2   7  15     2553.89     2334.88    106.37 o 
  -1   7  15     1168.78     1218.78     78.10 o 
   0   7  15     4400.43     4646.96    222.42 o 
   1   7  15        7.46      -45.77     32.25 o 
   2   7  15     3091.75     3174.25    152.29 o 
   3   7  15      351.89      496.11     94.24 o 
   4   7  15     1176.81     1286.71    256.24 o 
   5   7  15      487.15      458.61    101.00 o 
  -6   8  15     1490.77     1540.27    156.61 o 
  -5   8  15       88.17       84.93     66.83 o 
  -4   8  15     1300.59     1373.39    132.80 o 
  -3   8  15       77.19      -27.40     96.28 o 
  -2   8  15     5720.08     5571.43    272.82 o 
  -1   8  15     3409.47     3475.48    139.38 o 
   0   8  15     1315.61     1423.22     81.44 o 
   1   8  15      942.34      949.42     74.81 o 
   2   8  15     1218.31     1357.46    103.32 o 
   3   8  15     5629.83     5949.10    333.82 o 
   4   8  15        3.83      -15.90     64.55 o 
   5   8  15      937.23     1190.28    141.52 o 
  -5   9  15     1933.04     1822.50    158.48 o 
  -4   9  15       18.28      -46.45     59.70 o 
  -3   9  15      821.04      793.79    181.35 o 
  -2   9  15     1619.16     1493.52    104.56 o 
  -1   9  15     5660.81     5905.27    210.21 o 
   0   9  15     1009.81     1139.98     99.03 o 
   1   9  15      104.33       57.91     47.71 o 
   2   9  15     2573.03     2644.93    137.96 o 
   3   9  15      692.60      693.38    108.35 o 
   4   9  15     1617.12     1473.12    137.52 o 
  -4  10  15      553.08      518.60     98.37 o 
  -3  10  15      189.64      193.41     61.96 o 
  -2  10  15      234.54      161.44     56.39 o 
  -1  10  15     2233.97     2106.19    105.90 o 
   0  10  15      419.15      482.15     90.87 o 
   1  10  15      685.81      753.17    111.64 o 
   2  10  15       30.21       56.53     85.81 o 
   3  10  15     1621.96     1539.57    143.36 o 
   4  10  15       59.97        2.93     74.69 o 
  -4  11  15        5.93      -26.56     75.31 o 
  -3  11  15      381.46      378.77     79.37 o 
  -2  11  15       49.88       25.65     54.84 o 
  -1  11  15      146.32       90.43     58.83 o 
   0  11  15       19.73       88.85     66.96 o 
   1  11  15        5.43      -82.37     54.91 o 
   2  11  15       91.49       72.49     94.15 o 
   3  11  15      197.98      110.72    109.05 o 
  -3  12  15      415.40      416.73     84.57 o 
  -2  12  15        1.92       68.37     61.14 o 
  -1  12  15      115.18      102.03     77.09 o 
   0  12  15       29.15       -0.74     95.35 o 
   1  12  15       18.97       75.27     75.60 o 
   2  12  15       90.02      213.21     84.81 o 
  -6   0  16      261.22      135.53    123.31 o 
  -5   0  16     2518.55     3161.35    279.38 o 
  -4   0  16      661.06     1005.15    152.00 o 
  -3   0  16     9563.61    10648.97    680.96 o 
  -2   0  16      700.82      572.10    114.60 o 
  -1   0  16    20502.06    18022.73   1088.10 o 
   0   0  16     5321.03     4587.33    329.19 o 
   1   0  16    15672.96    15759.34    965.34 o 
   2   0  16     2510.47     2427.80    213.29 o 
   3   0  16     7192.34     8092.47    417.50 o 
   4   0  16     7287.14     6950.61    343.86 o 
   5   0  16     3799.12     3603.88    510.54 o 
   6   0  16      366.69      371.03    130.53 o 
  -7   1  16      133.67      113.35     94.98 o 
  -6   1  16     2938.31     3268.31    209.70 o 
  -5   1  16      563.29      679.64    105.13 o 
  -4   1  16     3521.67     3870.65    308.73 o 
  -3   1  16        9.89      -43.21     37.38 o 
  -2   1  16    12166.11    11940.96   1262.96 o 
  -1   1  16     1528.14     1451.80    107.57 o 
   0   1  16    18954.50    18170.80    775.83 o 
   1   1  16     1006.53     1054.16     97.88 o 
   2   1  16     4857.61     4957.26    208.10 o 
   3   1  16     1105.19     1156.44     80.88 o 
   4   1  16     8060.03     7746.86    266.50 o 
   5   1  16     1712.10     1789.02    101.99 o 
   6   1  16      218.45      164.74     68.02 o 
  -7   2  16      209.67      243.11    122.10 o 
  -6   2  16       10.43       39.78     73.57 o 
  -5   2  16      984.82     1331.78    110.30 o 
  -4   2  16     1935.73     1956.82    114.32 o 
  -3   2  16     2287.73     2263.89    115.46 o 
  -2   2  16      496.06      587.63     58.81 o 
  -1   2  16     1870.51     1995.72     98.76 o 
   0   2  16     7665.26     7368.30    292.32 o 
   1   2  16     3354.55     3402.94    190.14 o 
   2   2  16     1110.90     1116.82     80.75 o 
   3   2  16     1005.15      864.78     87.84 o 
   4   2  16      573.07      680.96     66.85 o 
   5   2  16      884.99     1077.84    136.69 o 
   6   2  16       61.39      -13.25     70.06 o 
  -7   3  16       65.67      239.59    103.40 o 
  -6   3  16        0.93       65.06     73.83 o 
  -5   3  16      915.93     1000.41     98.12 o 
  -4   3  16       25.51       36.71     42.32 o 
  -3   3  16      165.99      176.52     43.74 o 
  -2   3  16      141.67       96.06     37.13 o 
  -1   3  16     1326.55     1224.47     74.55 o 
   0   3  16      487.42      493.56     51.88 o 
   1   3  16        0.25       58.28     31.20 o 
   2   3  16        5.44       14.93     34.40 o 
   3   3  16       52.38       57.01     44.78 o 
   4   3  16      307.93      219.18     59.57 o 
   5   3  16       91.50      104.66     56.61 o 
   6   3  16        1.88      -48.81     57.02 o 
  -7   4  16       71.32       92.90     87.25 o 
  -6   4  16       17.52       68.93     71.02 o 
  -5   4  16      402.21      402.49     90.32 o 
  -4   4  16     2118.68     1956.40    113.21 o 
  -3   4  16      517.20      549.90     65.20 o 
  -2   4  16      418.06      400.23     53.90 o 
  -1   4  16       32.11       36.61     34.97 o 
   0   4  16     1735.67     1675.31     75.91 o 
   1   4  16      734.37      629.52     60.56 o 
   2   4  16     1214.93      981.87     84.76 o 
   3   4  16      503.00      426.06     67.15 o 
   4   4  16       87.39       -5.97     53.87 o 
   5   4  16       50.68      -29.69     53.27 o 
   6   4  16      564.31      554.85    109.60 o 
  -6   5  16     1303.09     1542.11    160.80 o 
  -5   5  16       38.94       88.04     72.02 o 
  -4   5  16     6188.08     6418.27    259.53 o 
  -3   5  16      524.98      571.85     72.72 o 
  -2   5  16     6246.18     5996.25    236.89 o 
  -1   5  16     2157.92     1745.89     95.64 o 
   0   5  16     4199.12     4083.77    146.24 o 
   1   5  16     3934.14     3877.49    266.85 o 
   2   5  16     6441.68     6578.60    263.73 o 
   3   5  16      914.04     1094.16    240.32 o 
   4   5  16      674.44      508.63     93.41 o 
   5   5  16     1178.18     1265.86    201.25 o 
   6   5  16     1002.42     1183.68    148.81 o 
  -6   6  16      778.31      769.60    122.01 o 
  -5   6  16     1305.44     1583.50    181.26 o 
  -4   6  16     1941.15     1942.32    141.67 o 
  -3   6  16     3343.12     3063.38    147.81 o 
  -2   6  16      841.68      990.66     83.61 o 
  -1   6  16     6306.86     6253.56    211.75 o 
   0   6  16      145.00       46.02     39.05 o 
   1   6  16     4009.86     4299.56    159.52 o 
   2   6  16     1163.36     1243.02     98.53 o 
   3   6  16     4932.71     4830.50    580.98 o 
   4   6  16      426.77      448.56     89.47 o 
   5   6  16     1001.27     1113.38    133.64 o 
  -6   7  16     1750.68     1896.04    173.10 o 
  -5   7  16      143.58       46.11     97.48 o 
  -4   7  16     3960.19     4042.05    231.26 o 
  -3   7  16      401.80      413.55     81.93 o 
  -2   7  16    15260.21    14996.95    755.09 o 
  -1   7  16      136.18      127.96     42.49 o 
   0   7  16    13463.84    14036.14    811.31 o 
   1   7  16      497.33      500.28     57.51 o 
   2   7  16    12991.55    13058.02    589.32 o 
   3   7  16     2094.78     2043.15    152.94 o 
   4   7  16     3816.07     3412.60    211.57 o 
   5   7  16      386.48      359.51     95.67 o 
  -5   8  16      443.79      398.50     85.53 o 
  -4   8  16      143.40      142.36     87.39 o 
  -3   8  16      349.62      242.65     75.98 o 
  -2   8  16      758.26      762.67     71.06 o 
  -1   8  16     3524.00     3720.14    147.98 o 
   0   8  16        3.18       37.00     45.84 o 
   1   8  16      625.30      586.17     63.87 o 
   2   8  16      953.95      932.29    113.19 o 
   3   8  16     1910.73     2027.62    153.65 o 
   4   8  16      100.90      163.47     75.47 o 
   5   8  16      419.54      549.73    107.59 o 
  -5   9  16       50.38      171.65     74.03 o 
  -4   9  16        4.64       32.78     62.78 o 
  -3   9  16       26.33       47.60     60.81 o 
  -2   9  16        6.64      -26.07     51.02 o 
  -1   9  16       42.30       98.69     46.07 o 
   0   9  16      105.36       83.25     49.81 o 
   1   9  16        1.09      -44.49     44.92 o 
   2   9  16        5.51      -35.96     46.54 o 
   3   9  16      574.75      616.08    102.57 o 
   4   9  16       95.92       57.51     72.30 o 
  -4  10  16        0.80       11.17     69.05 o 
  -3  10  16      313.46      252.19     62.38 o 
  -2  10  16       43.91       -1.84     51.06 o 
  -1  10  16     1279.15     1447.60     95.55 o 
   0  10  16        8.87       32.58     58.58 o 
   1  10  16      578.31      750.69    106.53 o 
   2  10  16       14.54        5.98     63.23 o 
   3  10  16      372.67      111.37     80.73 o 
   4  10  16      108.89      100.58    116.64 o 
  -3  11  16       49.65      -21.33     57.55 o 
  -2  11  16      521.33      431.48     81.18 o 
  -1  11  16       62.08      -40.06     69.68 o 
   0  11  16      934.44      991.02    120.42 o 
   1  11  16       70.26       89.44     74.09 o 
   2  11  16      488.70      681.13    114.90 o 
   3  11  16      101.49      124.05    123.12 o 
  -2  12  16        8.59      -49.40     58.50 o 
  -1  12  16      903.32      930.35    175.33 o 
   0  12  16      347.53      239.95    116.09 o 
   1  12  16     1750.10     1941.64    154.38 o 
  -7   1  17       11.20      -73.12     90.13 o 
  -6   1  17     1308.86     1898.49    149.33 o 
  -5   1  17      184.50      165.44     73.31 o 
  -4   1  17     3351.82     3740.73    212.50 o 
  -3   1  17       38.05        3.99     45.48 o 
  -2   1  17     2491.96     2239.59    142.76 o 
  -1   1  17      165.35      174.63     51.34 o 
   0   1  17    11375.15    11164.33    396.49 o 
   1   1  17      926.36      849.04     96.44 o 
   2   1  17      779.99      851.40     97.41 o 
   3   1  17     1582.62     1389.07     92.88 o 
   4   1  17      611.41     1002.84     81.44 o 
   5   1  17     1166.34     1378.89     98.65 o 
   6   1  17       13.65        7.90     56.95 o 
  -7   2  17     1429.98     1790.37    184.84 o 
  -6   2  17        3.31       70.87     80.64 o 
  -5   2  17     3735.26     4139.83    269.86 o 
  -4   2  17        9.33      -28.51     51.54 o 
  -3   2  17     4321.48     4212.76    183.82 o 
  -2   2  17      821.21      899.38     69.53 o 
  -1   2  17     3751.63     3524.23    150.91 o 
   0   2  17     1271.52     1332.76     76.66 o 
   1   2  17     2368.05     2169.69    143.54 o 
   2   2  17      779.36      794.62     77.18 o 
   3   2  17       93.55      126.45     49.26 o 
   4   2  17     3092.22     2925.36    131.21 o 
   5   2  17       48.28       27.95     54.59 o 
   6   2  17      251.94      250.69     83.70 o 
  -7   3  17      301.49      358.94    109.79 o 
  -6   3  17      925.66      918.19    128.00 o 
  -5   3  17     1369.04     1491.55    118.04 o 
  -4   3  17     3253.40     3099.23    175.19 o 
  -3   3  17     6155.95     6046.41    242.41 o 
  -2   3  17      668.61      619.40     89.70 o 
  -1   3  17     4621.39     4721.70    191.37 o 
   0   3  17      444.23      366.44     68.29 o 
   1   3  17     9993.25     9865.03    907.67 o 
   2   3  17       67.53       34.99     61.75 o 
   3   3  17     3824.60     3830.49    178.22 o 
   4   3  17        5.68      -20.36     57.28 o 
   5   3  17     1849.13     1812.23    122.25 o 
   6   3  17       33.48       23.73     58.37 o 
  -6   4  17      156.42      229.60     88.08 o 
  -5   4  17     2452.05     2543.38    178.61 o 
  -4   4  17      559.47      593.73     75.17 o 
  -3   4  17     6782.41     6258.19    253.17 o 
  -2   4  17       29.55      -21.69     33.83 o 
  -1   4  17      870.78      816.10     70.32 o 
   0   4  17      108.18       69.68     42.98 o 
   1   4  17     2470.41     2575.18    158.86 o 
   2   4  17     1334.06     1418.56     94.24 o 
   3   4  17        6.31      -12.64     45.21 o 
   4   4  17       99.24      -35.96     56.20 o 
   5   4  17      140.12      196.63     78.32 o 
   6   4  17      718.31     1056.61    139.51 o 
  -6   5  17      469.08      555.95    106.31 o 
  -5   5  17        2.74      -18.04     66.30 o 
  -4   5  17     1670.06     1687.93    104.72 o 
  -3   5  17     1131.40     1171.85    128.79 o 
  -2   5  17     2210.26     2050.56    110.63 o 
  -1   5  17      814.48      951.60     77.84 o 
   0   5  17     1224.59     1090.66     80.59 o 
   1   5  17     1219.08     1242.51     87.74 o 
   2   5  17     1038.76     1276.68    101.13 o 
   3   5  17     2339.53     2415.15    187.27 o 
   4   5  17        8.41      -39.47     58.12 o 
   5   5  17      476.66      624.84    108.56 o 
   6   5  17        2.11       48.99     83.45 o 
  -6   6  17      100.50       66.62     85.54 o 
  -5   6  17      234.24      338.87     85.15 o 
  -4   6  17      118.35      124.92    106.46 o 
  -3   6  17      125.89       73.87     48.52 o 
  -2   6  17      208.96      210.96     53.66 o 
  -1   6  17      294.58      270.86     45.61 o 
   0   6  17      589.90      704.13     80.69 o 
   1   6  17     1637.04     1724.28    101.29 o 
   2   6  17      222.28      262.95     59.82 o 
   3   6  17      528.16      648.15    105.37 o 
   4   6  17       11.05       30.44     58.71 o 
   5   6  17      218.70      338.30     96.32 o 
  -6   7  17      404.34      414.29    106.36 o 
  -5   7  17     1084.08     1000.25    125.01 o 
  -4   7  17        1.12       20.59     61.42 o 
  -3   7  17     1248.32     1398.03    133.75 o 
  -2   7  17     1046.99     1356.08    104.06 o 
  -1   7  17     4878.49     4888.00    178.69 o 
   0   7  17      373.08      339.57     89.73 o 
   1   7  17     5549.98     5574.05    381.26 o 
   2   7  17        6.67      140.00     65.11 o 
   3   7  17     3948.88     4227.59    452.68 o 
   4   7  17      112.08       56.04     71.10 o 
   5   7  17     1923.81     1968.45    168.57 o 
  -5   8  17     1023.45     1197.37    136.36 o 
  -4   8  17       48.90       14.39     60.34 o 
  -3   8  17      413.54      514.41    100.63 o 
  -2   8  17     1948.56     1860.68     97.25 o 
  -1   8  17     4116.76     4298.95    179.18 o 
   0   8  17     2101.19     2480.29    131.90 o 
   1   8  17      488.67      311.19     75.01 o 
   2   8  17     5001.68     5024.44    518.50 o 
   3   8  17      681.78      753.80    106.37 o 
   4   8  17     2118.54     2111.53    162.54 o 
  -5   9  17      524.66      302.19     97.14 o 
  -4   9  17      318.10      317.37     82.26 o 
  -3   9  17      398.78      363.61     86.29 o 
  -2   9  17      990.02     1016.42     96.89 o 
  -1   9  17     4778.04     4558.84    210.74 o 
   0   9  17      631.44      687.71     83.85 o 
   1   9  17     1822.00     1971.43    160.61 o 
   2   9  17      305.49      287.40     86.38 o 
   3   9  17     3785.34     3509.81    270.77 o 
   4   9  17       16.93      -35.59     66.08 o 
  -4  10  17      201.81      132.40     77.63 o 
  -3  10  17        9.41      -16.46     69.09 o 
  -2  10  17      899.88      878.71     97.84 o 
  -1  10  17      126.58      131.46     59.12 o 
   0  10  17     1279.69     1585.26    144.52 o 
   1  10  17      426.79      490.86     90.28 o 
   2  10  17      968.40      928.87    178.29 o 
   3  10  17       13.86      -61.12    123.21 o 
  -3  11  17        3.51      -59.72     75.37 o 
  -2  11  17       99.18       36.58     58.54 o 
  -1  11  17       41.35      -56.44     69.35 o 
   0  11  17        7.72      -56.44     69.14 o 
   1  11  17      470.81      657.49    104.85 o 
   2  11  17        0.38      -96.46    102.94 o 
  -1  12  17      357.17      294.94    141.64 o 
   0  12  17      181.37      152.74    116.64 o 
  -6   0  18     2376.87     3007.12    284.01 o 
  -5   0  18       44.56       69.98     93.87 o 
  -4   0  18     3300.37     3442.58    291.79 o 
  -3   0  18      152.18      101.83     75.35 o 
  -2   0  18     3651.76     3616.62    282.90 o 
  -1   0  18     1176.67     1208.81    141.64 o 
   0   0  18    20969.40    21070.59   1269.91 o 
   1   0  18     1667.19     1299.16    155.15 o 
   2   0  18      730.61      715.77    129.05 o 
   3   0  18     3342.02     3437.26    205.31 o 
   4   0  18     6869.22     7074.15    356.84 o 
   5   0  18     2905.48     2976.27    253.74 o 
   6   0  18       26.15      -24.07    103.31 o 
  -7   1  18      961.51     1336.89    293.82 o 
  -6   1  18      473.36      541.58     93.27 o 
  -5   1  18     2511.29     2568.11    176.38 o 
  -4   1  18       92.89       99.73     61.20 o 
  -3   1  18     1826.53     1843.31    174.04 o 
  -2   1  18      146.07      121.60     49.67 o 
  -1   1  18     4780.37     4424.53    544.51 o 
   0   1  18     3878.43     4016.32    428.80 o 
   1   1  18     2552.46     2306.82    150.75 o 
   2   1  18      545.30      394.28     76.37 o 
   3   1  18     1637.30     1727.63    107.74 o 
   4   1  18     5405.89     5460.32    206.32 o 
   5   1  18      818.65      997.45    101.56 o 
   6   1  18      873.12     1172.16    138.49 o 
  -7   2  18      722.77      836.58    190.61 o 
  -6   2  18      392.24      392.74    102.75 o 
  -5   2  18      128.72      135.67     64.41 o 
  -4   2  18     1697.07     1567.03    105.68 o 
  -3   2  18      408.06      389.22     57.95 o 
  -2   2  18     1320.29     1192.79     79.59 o 
  -1   2  18      793.50      835.24     70.30 o 
   0   2  18     1506.19     1406.97    109.36 o 
   1   2  18      800.35      825.42    100.60 o 
   2   2  18       91.27       76.07     55.39 o 
   3   2  18      644.95      838.65    102.36 o 
   4   2  18      510.46      519.17     82.91 o 
   5   2  18      130.63      209.98     65.30 o 
   6   2  18       52.65       54.05     72.09 o 
  -6   3  18      131.15      107.92     80.47 o 
  -5   3  18        1.75      -33.00     53.20 o 
  -4   3  18     1501.81     1856.48    114.54 o 
  -3   3  18       25.23      140.26     49.40 o 
  -2   3  18      630.07      756.49     71.23 o 
  -1   3  18      278.32      275.05     81.98 o 
   0   3  18     2727.77     2604.90    161.86 o 
   1   3  18      399.51      353.41    152.74 o 
   2   3  18       15.12       34.86     43.35 o 
   3   3  18      668.56      906.69     89.83 o 
   4   3  18       32.89      -74.89     59.22 o 
   5   3  18        0.15      -31.39     54.36 o 
   6   3  18       22.13       18.67     67.37 o 
  -6   4  18      975.47     1178.27    194.49 o 
  -5   4  18      100.18      131.76     76.02 o 
  -4   4  18     2160.34     2115.54    122.27 o 
  -3   4  18      143.93      178.38     54.07 o 
  -2   4  18     2049.97     1852.18    103.22 o 
  -1   4  18       49.15        7.40     34.49 o 
   0   4  18      322.82      262.47     63.80 o 
   1   4  18      818.69      677.40     94.19 o 
   2   4  18      421.27      498.04     71.18 o 
   3   4  18       35.83       -7.41     47.38 o 
   4   4  18       74.63       46.53     61.87 o 
   5   4  18      240.41      139.37     75.70 o 
  -6   5  18      175.03      160.02     86.43 o 
  -5   5  18     2636.69     2898.28    191.25 o 
  -4   5  18      558.64      617.32     92.75 o 
  -3   5  18    10297.02     9617.63    363.19 o 
  -2   5  18     4566.40     4233.78    230.43 o 
  -1   5  18     6404.96     6181.72    259.58 o 
   0   5  18     5405.52     5533.49    225.24 o 
   1   5  18     6096.88     6017.79    305.37 o 
   2   5  18     9773.99    10040.17    499.83 o 
   3   5  18     3330.43     3292.95    204.02 o 
   4   5  18     1635.55     1551.04    155.48 o 
   5   5  18      262.47      252.73     90.50 o 
  -6   6  18     1500.90     1648.18    168.03 o 
  -5   6  18      521.88      551.96    102.57 o 
  -4   6  18     1775.09     1809.69    167.65 o 
  -3   6  18      212.64      122.66     54.71 o 
  -2   6  18     7457.39     7536.19    320.32 o 
  -1   6  18      345.62      348.53     60.12 o 
   0   6  18     1465.32     1522.90    106.63 o 
   1   6  18       34.15       12.41     59.92 o 
   2   6  18     5240.95     5806.98    295.98 o 
   3   6  18      339.62      421.84     91.91 o 
   4   6  18      159.72       81.92     75.28 o 
   5   6  18      550.20      883.54    131.25 o 
  -5   7  18      473.37      613.30    107.76 o 
  -4   7  18       13.27       30.99     62.37 o 
  -3   7  18      552.14      544.93    167.09 o 
  -2   7  18      996.03     1042.01     91.96 o 
  -1   7  18     4040.39     4423.89    196.57 o 
   0   7  18      259.46      230.15     62.54 o 
   1   7  18     2113.36     2230.45    229.58 o 
   2   7  18     2796.90     2738.99    181.31 o 
   3   7  18     1633.57     1541.78    141.23 o 
   4   7  18      917.35     1057.68    283.46 o 
   5   7  18      715.92     1050.61    290.12 o 
  -5   8  18        0.88       44.55     75.10 o 
  -4   8  18        7.01      -59.24     62.74 o 
  -3   8  18      130.52      141.92     68.85 o 
  -2   8  18       30.69      -14.71     57.84 o 
  -1   8  18      356.84      335.98     64.85 o 
   0   8  18       21.06      -15.72     66.55 o 
   1   8  18      106.38      144.30     66.29 o 
   2   8  18      115.85       55.59     66.34 o 
   3   8  18      226.23      202.72     79.65 o 
   4   8  18      164.86      148.19     80.90 o 
  -4   9  18       39.73      -60.38     64.37 o 
  -3   9  18      188.53       76.96     64.59 o 
  -2   9  18      512.40      487.01     73.29 o 
  -1   9  18      153.01      163.74     57.78 o 
   0   9  18      564.85      505.65     75.36 o 
   1   9  18      302.55      259.95     74.68 o 
   2   9  18      194.04      159.86     79.81 o 
   3   9  18        1.57      122.74     74.56 o 
   4   9  18       12.08       66.63     84.54 o 
  -3  10  18       18.75       95.98     76.46 o 
  -2  10  18      503.47      458.51     79.23 o 
  -1  10  18       53.49      148.13     62.39 o 
   0  10  18      869.52      936.45    119.97 o 
   1  10  18      153.30      159.46    109.79 o 
   2  10  18      430.97      490.82    140.90 o 
   3  10  18      471.35      544.27    103.31 o 
  -2  11  18       20.81      -19.86     74.76 o 
  -1  11  18     1533.28     1672.97    229.76 o 
   0  11  18      251.49      392.17     94.60 o 
   1  11  18     1417.64     1642.71    215.97 o 
   2  11  18      182.94      234.02    121.27 o 
  -6   1  19      248.94      307.28     88.62 o 
  -5   1  19      216.20      142.72     82.35 o 
  -4   1  19      226.88      302.21     80.79 o 
  -3   1  19        9.11      -26.21     45.88 o 
  -2   1  19      942.62     1021.13    108.79 o 
  -1   1  19      162.58      269.02     68.32 o 
   0   1  19     3612.35     3523.58    200.01 o 
   1   1  19      425.38      348.98     71.99 o 
   2   1  19      823.66      653.86     96.64 o 
   3   1  19       24.55       78.86     52.36 o 
   4   1  19     3437.85     3849.20    162.65 o 
   5   1  19       64.64      106.11     60.06 o 
   6   1  19      677.57      728.93    114.60 o 
  -6   2  19      293.28      391.55    128.12 o 
  -5   2  19     1299.69     1690.37    133.91 o 
  -4   2  19     1960.83     2211.55    127.88 o 
  -3   2  19     4182.65     4032.42    182.35 o 
  -2   2  19       56.04       51.02     39.59 o 
  -1   2  19     5829.02     5551.09    221.22 o 
   0   2  19     1442.20     1362.75    128.58 o 
   1   2  19     5024.95     4544.81    269.94 o 
   2   2  19       65.43       30.71     55.37 o 
   3   2  19     3793.66     3802.12    182.18 o 
   4   2  19      174.16      142.73     60.40 o 
   5   2  19      870.26      947.98    130.31 o 
   6   2  19       22.81       64.77     68.52 o 
  -6   3  19      579.91      804.80    137.70 o 
  -5   3  19     1290.34     1582.55    126.09 o 
  -4   3  19     4359.04     4370.58    199.57 o 
  -3   3  19     3135.95     2838.95    142.67 o 
  -2   3  19     7054.26     7076.30    316.19 o 
  -1   3  19      192.31      148.08     43.25 o 
   0   3  19     8152.80     8150.96    670.41 o 
   1   3  19        7.07       -8.26     49.48 o 
   2   3  19     7705.56     7659.64    376.63 o 
   3   3  19      385.40      218.78     62.21 o 
   4   3  19     3536.59     3458.21    213.52 o 
   5   3  19      377.83      346.39     99.56 o 
  -6   4  19      992.96     1300.62    156.71 o 
  -5   4  19      237.71      210.72     89.12 o 
  -4   4  19     3134.74     2922.64    164.49 o 
  -3   4  19     3317.86     3199.51    155.79 o 
  -2   4  19     4098.09     4236.19    292.44 o 
  -1   4  19     1538.96     1534.19    126.10 o 
   0   4  19     1728.60     1810.03    131.38 o 
   1   4  19     2534.34     2442.35    161.94 o 
   2   4  19      474.66      551.47    103.54 o 
   3   4  19     1598.23     1680.62    113.72 o 
   4   4  19      102.74       85.33     69.28 o 
   5   4  19      152.60      297.84    157.56 o 
  -6   5  19        3.09      -10.70     75.62 o 
  -5   5  19      129.30      197.99     93.41 o 
  -4   5  19      158.23      132.99     57.52 o 
  -3   5  19      740.20      834.33     87.75 o 
  -2   5  19     1242.93     1309.46    106.50 o 
  -1   5  19        8.11      -33.00     58.60 o 
   0   5  19      292.30      292.58     73.64 o 
   1   5  19     1596.38     1528.41    132.70 o 
   2   5  19     2304.13     2701.06    146.00 o 
   3   5  19      268.12      346.16     86.83 o 
   4   5  19      399.98      221.05     85.62 o 
   5   5  19       79.80      119.10     85.91 o 
  -5   6  19      128.76      145.71     81.95 o 
  -4   6  19      310.82      293.94     77.69 o 
  -3   6  19      141.67       76.71     52.72 o 
  -2   6  19       38.57       33.29     46.41 o 
  -1   6  19        0.13      -83.88     55.92 o 
   0   6  19     1134.00     1065.15     94.24 o 
   1   6  19      375.81      470.14     87.54 o 
   2   6  19      303.04      369.48     92.92 o 
   3   6  19       11.20        8.95     65.78 o 
   4   6  19      140.56      150.48    118.49 o 
   5   6  19        0.11       48.79     80.54 o 
  -5   7  19      102.83      -10.34     73.26 o 
  -4   7  19      874.78      784.08    112.05 o 
  -3   7  19        1.48      -55.29     58.94 o 
  -2   7  19     2244.02     2024.01    118.33 o 
  -1   7  19      319.79      344.47     62.99 o 
   0   7  19     1592.36     1665.64    109.73 o 
   1   7  19      825.36      897.18    113.43 o 
   2   7  19     2706.69     2888.91    191.13 o 
   3   7  19       15.74       34.80     68.60 o 
   4   7  19      516.38      536.82    151.08 o 
  -5   8  19      596.88      504.66    107.21 o 
  -4   8  19       46.33       46.95     66.03 o 
  -3   8  19      387.81      328.83    124.14 o 
  -2   8  19      915.33      970.42    110.16 o 
  -1   8  19     2106.55     2026.62    122.82 o 
   0   8  19      296.44      185.67     63.15 o 
   1   8  19     1513.62     1560.77    222.73 o 
   2   8  19      166.35      134.86     74.97 o 
   3   8  19      924.84      974.19    132.47 o 
   4   8  19        1.17      -34.61     76.22 o 
  -4   9  19      563.21      498.38     98.25 o 
  -3   9  19       84.35       12.12     70.86 o 
  -2   9  19     1687.44     2105.47    263.46 o 
  -1   9  19      546.64      550.97     77.88 o 
   0   9  19     2184.83     2266.12    217.01 o 
   1   9  19        3.38      -37.03     82.57 o 
   2   9  19     2008.16     2054.51    169.17 o 
   3   9  19       11.48        9.58     67.13 o 
  -3  10  19     1218.09     1237.89    144.90 o 
  -2  10  19      345.93      281.15     87.39 o 
  -1  10  19     2523.95     2797.69    296.58 o 
   0  10  19        0.72      -42.33     59.45 o 
   1  10  19     2209.09     2370.78    243.28 o 
   2  10  19       10.23       38.70    105.72 o 
  -2  11  19       49.84       42.97     82.63 o 
  -1  11  19      725.30      838.34    176.26 o 
   0  11  19      190.59      287.28     91.66 o 
   1  11  19       91.07      124.05    116.64 o 
  -6   0  20       14.62      -93.87    103.68 o 
  -5   0  20     1791.16     1804.05    211.81 o 
  -4   0  20     1065.13     1372.48    200.70 o 
  -3   0  20       68.22       57.77     76.84 o 
  -2   0  20      760.66      749.47    140.71 o 
  -1   0  20     3775.42     2880.67    245.13 o 
   0   0  20     7360.98     7634.63    523.40 o 
   1   0  20     1558.47     1263.06    179.22 o 
   2   0  20      790.84      865.92    151.08 o 
   3   0  20     1759.49     2029.93    252.54 o 
   4   0  20     4993.42     5767.85    311.04 o 
   5   0  20      469.21      574.82    108.65 o 
  -6   1  20      821.39     1143.19    124.08 o 
  -5   1  20      337.37      381.14     97.88 o 
  -4   1  20     1984.20     2282.62    160.44 o 
  -3   1  20      241.87      183.13     68.85 o 
  -2   1  20       21.76       46.67     47.95 o 
  -1   1  20     2785.70     2493.68    158.62 o 
   0   1  20     3421.67     3310.93    194.11 o 
   1   1  20     2987.86     2609.65    354.83 o 
   2   1  20      249.18      186.80     72.84 o 
   3   1  20     3623.09     3338.84    211.61 o 
   4   1  20      777.89      840.92    142.70 o 
   5   1  20     1538.19     1690.80    135.54 o 
  -6   2  20      103.49      195.41     98.37 o 
  -5   2  20       91.89       90.29     59.44 o 
  -4   2  20     1512.93     1725.02    119.13 o 
  -3   2  20       14.02      -11.69     44.32 o 
  -2   2  20      279.51      235.93     67.19 o 
  -1   2  20      241.37      214.48     64.53 o 
   0   2  20     4856.43     4192.98    230.84 o 
   1   2  20        2.46       30.78     72.02 o 
   2   2  20     3674.54     3506.19    389.36 o 
   3   2  20       58.49       48.20     57.69 o 
   4   2  20     1305.63     1134.95    180.63 o 
   5   2  20       99.08      110.69     80.98 o 
  -6   3  20        5.67      -18.02     89.78 o 
  -5   3  20      178.85      259.49     72.99 o 
  -4   3  20        3.42       30.68     52.52 o 
  -3   3  20        4.29       90.63     65.83 o 
  -2   3  20      101.50      149.51     49.50 o 
  -1   3  20      200.00      211.49     64.14 o 
   0   3  20      144.22      137.02     59.15 o 
   1   3  20      100.04      135.83     60.39 o 
   2   3  20     1500.77     1700.03    156.17 o 
   3   3  20      178.82      262.59    105.94 o 
   4   3  20        2.04       28.31     66.67 o 
   5   3  20       18.46      -14.69     70.09 o 
  -6   4  20      111.11      -26.42    155.52 o 
  -5   4  20      339.17      303.38     92.68 o 
  -4   4  20        2.00       54.19     55.93 o 
  -3   4  20     2067.39     2014.46    118.87 o 
  -2   4  20      867.36     1153.99     94.03 o 
  -1   4  20      332.03      331.24     76.51 o 
   0   4  20      616.45      657.04     95.18 o 
   1   4  20       50.86      -16.44     53.96 o 
   2   4  20      862.84      987.16    122.61 o 
   3   4  20       89.07      138.57     60.09 o 
   4   4  20      450.82      419.59    303.73 o 
   5   4  20      239.32      330.66     97.59 o 
  -5   5  20        0.14      -36.50     74.48 o 
  -4   5  20      752.86      696.01     84.48 o 
  -3   5  20     1139.66     1311.37    108.06 o 
  -2   5  20     4991.41     5070.37    288.63 o 
  -1   5  20      990.76     1086.43    137.66 o 
   0   5  20      251.22      208.98     98.59 o 
   1   5  20     6648.05     6598.23    396.58 o 
   2   5  20     2318.29     2846.02    189.56 o 
   3   5  20     3297.44     3041.37    199.15 o 
   4   5  20        9.12      -32.41     63.56 o 
   5   5  20     2620.52     2603.89    192.23 o 
  -5   6  20     1035.69      982.37    131.77 o 
  -4   6  20        0.73      -30.01     60.56 o 
  -3   6  20     3065.23     3044.74    153.90 o 
  -2   6  20      547.79      559.74     74.31 o 
  -1   6  20     2710.74     2605.56    175.51 o 
   0   6  20       51.64       35.87     62.25 o 
   1   6  20     2269.49     2119.52    289.57 o 
   2   6  20     2235.51     2190.08    235.13 o 
   3   6  20      768.24      583.61    107.22 o 
   4   6  20      351.09      278.44     94.30 o 
  -5   7  20        0.54       61.34     82.78 o 
  -4   7  20      115.94       28.25     70.90 o 
  -3   7  20      118.97       86.77     53.05 o 
  -2   7  20     1445.40     1756.18    161.59 o 
  -1   7  20     1046.80     1121.59    228.10 o 
   0   7  20      757.11      567.66     77.58 o 
   1   7  20     1125.53     1248.33    138.84 o 
   2   7  20     2079.53     2026.13    159.43 o 
   3   7  20     1545.03     1422.64    147.84 o 
   4   7  20      488.32      659.01    111.93 o 
  -4   8  20       22.12      -92.23     66.80 o 
  -3   8  20      168.98      162.05     77.11 o 
  -2   8  20      522.10      340.18     89.37 o 
  -1   8  20      336.82      343.39     70.00 o 
   0   8  20      718.17      756.51     88.27 o 
   1   8  20      214.45       94.79     98.68 o 
   2   8  20      456.71      186.33     84.87 o 
   3   8  20       27.86      -85.14     63.82 o 
  -3   9  20       53.14       44.29     75.21 o 
  -2   9  20       95.37      147.93    109.98 o 
  -1   9  20       31.66       46.90     55.52 o 
   0   9  20      294.83      263.50     75.53 o 
   1   9  20      213.67       38.51    104.24 o 
   2   9  20       21.58      -32.93     69.64 o 
   3   9  20        2.32      -13.68     72.54 o 
  -2  10  20      813.99      785.57    183.29 o 
  -1  10  20      494.27      554.20    126.04 o 
   0  10  20      501.38      627.85    104.37 o 
   1  10  20     1170.90     1172.52    201.44 o 
   2  10  20      330.60      237.17    136.27 o 
  -6   1  21      259.03      339.77     87.86 o 
  -5   1  21      475.56      609.53    115.53 o 
  -4   1  21     1611.33     1650.74    136.53 o 
  -3   1  21      169.87      156.79     68.65 o 
  -2   1  21      414.66      344.90     76.26 o 
  -1   1  21      731.75      727.85     95.03 o 
   0   1  21      936.12      870.92    105.20 o 
   1   1  21      220.78      200.49     70.41 o 
   2   1  21     1267.08     1315.11    137.95 o 
   3   1  21      659.56      639.54    108.49 o 
   4   1  21       10.63       12.84     61.47 o 
   5   1  21      182.62      193.79     74.54 o 
  -6   2  21      862.36     1233.45    161.88 o 
  -5   2  21      667.10      686.50     95.10 o 
  -4   2  21     2238.71     2346.25    136.26 o 
  -3   2  21      990.17     1138.14    100.65 o 
  -2   2  21     2399.11     2371.13    125.32 o 
  -1   2  21      191.31      171.36     74.61 o 
   0   2  21     4785.79     4406.23    242.44 o 
   1   2  21      334.02      217.67     77.04 o 
   2   2  21     1588.89     1622.00    135.44 o 
   3   2  21        2.67      -55.61     65.41 o 
   4   2  21     1261.45     1642.86    151.49 o 
   5   2  21       41.97      112.30     86.43 o 
  -6   3  21      524.17      701.76    131.56 o 
  -5   3  21     1689.63     1883.54    126.99 o 
  -4   3  21     1564.35     1579.20    116.97 o 
  -3   3  21     7624.85     7815.12    341.69 o 
  -2   3  21      776.86      671.08     92.62 o 
  -1   3  21     8281.52     8190.13    396.22 o 
   0   3  21      113.61      117.82     66.16 o 
   1   3  21     6566.90     6568.35    336.19 o 
   2   3  21      173.86      194.83     76.26 o 
   3   3  21     5668.31     5732.22    253.65 o 
   4   3  21      475.66      536.67    180.61 o 
   5   3  21      760.78      660.67    128.21 o 
  -5   4  21      221.02      180.29     91.66 o 
  -4   4  21     2903.96     2772.21    150.43 o 
  -3   4  21     1114.95     1026.88    140.40 o 
  -2   4  21     9465.35     8833.26    339.59 o 
  -1   4  21      152.10      157.64     69.25 o 
   0   4  21     4543.11     4377.54    307.16 o 
   1   4  21       93.10       70.98     74.61 o 
   2   4  21     7427.16     7927.02    397.11 o 
   3   4  21      185.59      223.62     80.68 o 
   4   4  21     2165.34     2308.48    183.98 o 
   5   4  21       67.06       14.65     81.62 o 
  -5   5  21      302.26      364.14    146.08 o 
  -4   5  21      584.38      492.74     93.40 o 
  -3   5  21     1189.53     1298.99    106.03 o 
  -2   5  21      139.27      236.10     76.19 o 
  -1   5  21     1600.86     1560.93    139.24 o 
   0   5  21     1143.12      918.60    122.27 o 
   1   5  21      754.25      865.36    112.82 o 
   2   5  21       36.46      137.06     77.11 o 
   3   5  21      924.14     1015.87    283.64 o 
   4   5  21      176.40      136.00     77.26 o 
  -5   6  21       21.62       61.01     81.52 o 
  -4   6  21        1.30      -71.60     66.73 o 
  -3   6  21      141.72      213.98     62.42 o 
  -2   6  21       74.59       78.04     67.59 o 
  -1   6  21      237.24      187.45     75.43 o 
   0   6  21        1.42      -77.73     58.13 o 
   1   6  21     1655.39     1607.41    143.93 o 
   2   6  21        0.39     -120.81     80.54 o 
   3   6  21       51.71      -11.66     73.31 o 
   4   6  21        0.11       51.86     77.44 o 
  -4   7  21        2.14      -96.78     64.52 o 
  -3   7  21      211.55      239.57    122.62 o 
  -2   7  21      562.11      499.16     99.28 o 
  -1   7  21       48.12       53.54     98.96 o 
   0   7  21       40.45        2.04     66.11 o 
   1   7  21      613.04      556.17    100.49 o 
   2   7  21       63.97       57.02    102.01 o 
   3   7  21      106.86       29.57     76.23 o 
  -4   8  21      189.13      180.48     82.10 o 
  -3   8  21        2.83      -94.50     63.00 o 
  -2   8  21      467.85      482.01     98.70 o 
  -1   8  21       72.74       72.66     73.78 o 
   0   8  21      668.02      723.80    221.25 o 
   1   8  21       24.82      -25.74     86.09 o 
   2   8  21      763.29      724.10    179.41 o 
   3   8  21       27.29       40.82     77.37 o 
  -3   9  21      663.22      799.83    176.81 o 
  -2   9  21      244.30      141.45    131.27 o 
  -1   9  21     1204.73     1222.36    112.63 o 
   0   9  21       10.86      -68.69     84.80 o 
   1   9  21     1900.27     1989.38    262.54 o 
   2   9  21       39.42      -92.20     95.72 o 
  -2  10  21      982.77     1100.50    220.14 o 
  -1  10  21      162.40      147.14     71.59 o 
   0  10  21     1822.05     1828.30    246.80 o 
   1  10  21      224.78      130.16    119.60 o 
  -6   0  22      372.49      403.80    152.00 o 
  -5   0  22      253.11      203.66    124.23 o 
  -4   0  22     1904.83     2101.76    229.02 o 
  -3   0  22       13.50      -62.95     81.09 o 
  -2   0  22      214.23      124.60     90.91 o 
  -1   0  22      874.67      849.81    145.34 o 
   0   0  22     1829.92     1487.08    175.89 o 
   1   0  22      585.72      521.18    126.64 o 
   2   0  22       41.53      -82.20     82.39 o 
   3   0  22     1495.60     1748.51    236.61 o 
   4   0  22      214.40      228.10    137.19 o 
   5   0  22      487.95      422.44    109.13 o 
  -6   1  22       67.59        0.29     74.62 o 
  -5   1  22     3538.83     3441.28    183.45 o 
  -4   1  22      240.35      280.40     83.96 o 
  -3   1  22     1603.87     1640.50    133.87 o 
  -2   1  22        1.56      -27.68     52.27 o 
  -1   1  22     4447.65     4049.62    228.70 o 
   0   1  22     1123.53     1209.25    128.26 o 
   1   1  22      868.27      824.68    137.75 o 
   2   1  22      425.84      314.19     89.74 o 
   3   1  22      425.74      249.91     88.10 o 
   4   1  22      581.69      648.60    119.86 o 
   5   1  22        0.70      -35.30     83.58 o 
  -5   2  22        0.33      -14.03     64.67 o 
  -4   2  22      986.91     1121.30    109.32 o 
  -3   2  22       13.62       29.46     50.01 o 
  -2   2  22      465.23      449.96     86.91 o 
  -1   2  22        4.57      -24.48     51.51 o 
   0   2  22     2402.87     2377.92    161.70 o 
   1   2  22      438.73      458.57    141.27 o 
   2   2  22       88.42       -6.87     76.46 o 
   3   2  22      796.46      677.44    114.99 o 
   4   2  22      740.28      791.61    100.01 o 
   5   2  22      156.14      210.86     93.36 o 
  -5   3  22      109.63      198.14     70.38 o 
  -4   3  22       73.64      142.50     64.59 o 
  -3   3  22        0.15       96.18     55.56 o 
  -2   3  22      456.62      422.73     89.79 o 
  -1   3  22      437.20      332.66    124.51 o 
   0   3  22     1323.81     1523.58    142.50 o 
   1   3  22        3.86       98.36     69.74 o 
   2   3  22       11.89      157.30     76.00 o 
   3   3  22       42.85      160.79     83.45 o 
   4   3  22      497.26      673.66    122.77 o 
  -5   4  22       87.00      148.37     92.98 o 
  -4   4  22      870.84     1070.07    105.97 o 
  -3   4  22     1059.54     1301.01    110.18 o 
  -2   4  22     3924.26     3887.33    390.19 o 
  -1   4  22     1138.22     1411.09    139.35 o 
   0   4  22      270.91      289.53     76.71 o 
   1   4  22     2459.26     2180.71    162.67 o 
   2   4  22     1680.48     2003.28    157.76 o 
   3   4  22     1316.90     1121.61    204.58 o 
   4   4  22      182.12      263.61     94.14 o 
  -5   5  22      505.75      533.83    108.46 o 
  -4   5  22      200.71      112.27     59.45 o 
  -3   5  22     2956.06     2597.34    143.31 o 
  -2   5  22     1374.75     1631.46    153.34 o 
  -1   5  22     2542.42     2476.44    171.44 o 
   0   5  22     1426.42     1499.23    153.17 o 
   1   5  22     1298.51     1467.51    137.17 o 
   2   5  22     3553.42     3440.37    414.72 o 
   3   5  22      666.80      800.94    123.98 o 
   4   5  22     1933.51     1814.00    169.27 o 
  -4   6  22      468.70      352.79     94.32 o 
  -3   6  22      852.25      852.58     94.84 o 
  -2   6  22     2656.79     2484.26    247.35 o 
  -1   6  22     1126.19     1275.69    138.00 o 
   0   6  22      460.24      235.81     85.29 o 
   1   6  22     2478.20     2601.54    227.82 o 
   2   6  22      697.11      589.13    153.86 o 
   3   6  22     1142.51     1354.78    170.61 o 
   4   6  22       19.92       24.79     76.52 o 
  -4   7  22       14.89       38.19     76.46 o 
  -3   7  22      147.81      266.46     83.91 o 
  -2   7  22      422.62      456.74     99.46 o 
  -1   7  22        1.81      -66.05     64.93 o 
   0   7  22      372.61      319.65     90.52 o 
   1   7  22      253.47      215.19     78.19 o 
   2   7  22      441.91      316.60    140.52 o 
   3   7  22        8.52      -74.97     71.77 o 
  -3   8  22       17.73      -37.03    115.35 o 
  -2   8  22      125.79       81.09     72.66 o 
  -1   8  22       81.50       29.89     72.42 o 
   0   8  22       39.16      -62.41     70.23 o 
   1   8  22      204.17      289.01    128.12 o 
   2   8  22        2.75     -142.47     94.98 o 
  -2   9  22      224.31      164.04    136.27 o 
  -1   9  22       15.23       10.44     75.08 o 
   0   9  22       11.96      118.86    117.75 o 
   1   9  22      116.06      272.53    133.30 o 
  -5   1  23       29.81      102.18     65.41 o 
  -4   1  23     1075.17     1538.14    155.82 o 
  -3   1  23       76.86       36.27    106.46 o 
  -2   1  23      765.06      745.14    104.25 o 
  -1   1  23     1332.47     1642.60    148.68 o 
   0   1  23     1844.80     1735.35    147.29 o 
   1   1  23      399.91      364.15     89.25 o 
   2   1  23     1036.66     1022.03    128.85 o 
   3   1  23      388.52      414.18    137.66 o 
   4   1  23      265.68       79.34     92.21 o 
  -5   2  23     1218.14     1463.96    131.87 o 
  -4   2  23        8.22        2.24     57.71 o 
  -3   2  23     2108.93     2086.52    138.32 o 
  -2   2  23      316.48      198.96     71.21 o 
  -1   2  23     3519.83     3383.48    236.71 o 
   0   2  23     1796.84     1731.33    159.28 o 
   1   2  23     1914.54     1763.78    155.03 o 
   2   2  23      598.72      654.05    106.16 o 
   3   2  23     2308.03     2269.65    188.53 o 
   4   2  23     1648.33     1677.56    178.51 o 
  -5   3  23      133.19      129.10     73.78 o 
  -4   3  23     2053.98     2202.84    135.64 o 
  -3   3  23      150.64        8.01     53.92 o 
  -2   3  23     6456.57     6179.32    324.24 o 
  -1   3  23       30.19       14.26     60.43 o 
   0   3  23     4963.91     4683.98    405.37 o 
   1   3  23      501.58      528.94    101.71 o 
   2   3  23     5117.50     4911.83    282.90 o 
   3   3  23     1308.47     1359.16    174.68 o 
   4   3  23     2054.13     1985.92    190.60 o 
  -5   4  23      410.79      616.55    125.59 o 
  -4   4  23      138.60       62.94     59.95 o 
  -3   4  23     2531.75     2277.52    132.94 o 
  -2   4  23       89.42       45.90     65.32 o 
  -1   4  23     4310.50     4084.86    240.45 o 
   0   4  23       35.12       38.85     63.02 o 
   1   4  23     2397.37     2439.27    174.75 o 
   2   4  23     1646.14     1884.78    164.10 o 
   3   4  23     3092.23     2850.30    301.97 o 
   4   4  23      638.32      568.36    160.80 o 
  -4   5  23        8.73      -84.48     56.32 o 
  -3   5  23        7.54       38.91     70.71 o 
  -2   5  23      803.60     1179.76    232.36 o 
  -1   5  23      492.60      668.56    160.71 o 
   0   5  23      162.34      179.50     84.24 o 
   1   5  23        6.87      -16.59     62.30 o 
   2   5  23      354.70      362.86    141.08 o 
   3   5  23       76.80       37.40    119.23 o 
  -4   6  23       36.18       40.93     71.08 o 
  -3   6  23       40.05       54.50     76.29 o 
  -2   6  23      252.87      299.61     82.69 o 
  -1   6  23        0.08      -25.15     68.49 o 
   0   6  23       12.15      -94.15     62.77 o 
   1   6  23       80.63      127.59     84.61 o 
   2   6  23       18.36     -128.68    102.39 o 
   3   6  23        1.53      -24.07    118.68 o 
  -3   7  23       68.29       35.79     71.93 o 
  -2   7  23      177.50       48.32     72.56 o 
  -1   7  23      287.21      195.79     85.29 o 
   0   7  23      318.93      222.27     83.66 o 
   1   7  23       35.82      113.29     81.35 o 
   2   7  23       68.35     -133.86     89.24 o 
  -3   8  23     1374.89     1663.71    251.06 o 
  -2   8  23       57.92       18.50     69.78 o 
  -1   8  23     1011.66      880.42    125.55 o 
   0   8  23      169.79       45.51     83.73 o 
   1   8  23     2443.63     1970.68    237.17 o 
   2   8  23      319.08      394.17    157.19 o 
  -1   9  23       17.11       -5.54     79.63 o 
   0   9  23     3749.90     3704.38    336.04 o 
  -5   0  24     2786.31     3085.99    299.93 o 
  -4   0  24      913.79     1451.16    215.51 o 
  -3   0  24      527.44      618.94    148.49 o 
  -2   0  24      274.97      109.24     93.87 o 
  -1   0  24      478.49      563.40    142.38 o 
   0   0  24     1285.97     1843.30    232.36 o 
   1   0  24       10.95      -69.43     87.20 o 
   2   0  24     1126.01     1201.40    200.14 o 
   3   0  24       49.76        7.22    124.79 o 
   4   0  24      163.15       97.76    123.31 o 
  -5   1  24      179.08      207.44     82.36 o 
  -4   1  24     2867.39     2970.81    165.70 o 
  -3   1  24      555.77      541.98     82.28 o 
  -2   1  24      504.02      498.87     95.70 o 
  -1   1  24      919.09     1146.12    127.37 o 
   0   1  24     2021.07     1879.94    148.68 o 
   1   1  24     1544.18     1498.13    153.43 o 
   2   1  24        4.32     -103.46     68.98 o 
   3   1  24     1696.96     1515.10    293.73 o 
   4   1  24       44.03      -46.27     82.42 o 
  -5   2  24      859.84     1301.34    184.13 o 
  -4   2  24      150.98       81.25     66.21 o 
  -3   2  24       27.83      -20.15     61.68 o 
  -2   2  24      608.80      708.09    109.71 o 
  -1   2  24      902.35     1027.01    203.75 o 
   0   2  24      271.58      265.79     81.03 o 
   1   2  24       37.10        8.04     66.83 o 
   2   2  24     2279.34     2161.62    170.75 o 
   3   2  24        6.43       15.02     89.79 o 
   4   2  24      666.49      799.08    202.36 o 
  -5   3  24      162.96      211.29     76.44 o 
  -4   3  24       62.31       29.90     57.10 o 
  -3   3  24       24.34      -21.62     66.37 o 
  -2   3  24       94.85      177.89     77.34 o 
  -1   3  24      275.69      253.24     80.08 o 
   0   3  24     1052.94     1224.53    168.30 o 
   1   3  24       32.90       62.46     77.15 o 
   2   3  24      409.53      570.67    112.89 o 
   3   3  24        0.04       34.16     90.83 o 
   4   3  24      402.44      369.73    170.52 o 
  -4   4  24      169.66       86.92     63.98 o 
  -3   4  24      571.91      819.54    118.37 o 
  -2   4  24      263.21      257.05     84.50 o 
  -1   4  24      217.24      204.96     79.53 o 
   0   4  24     1124.65     1354.16    142.10 o 
   1   4  24      108.86      146.42     77.87 o 
   2   4  24      585.44      703.23    116.78 o 
   3   4  24        3.66       48.32    127.38 o 
  -4   5  24       36.33       19.73     59.84 o 
  -3   5  24      725.09      770.41    114.14 o 
  -2   5  24     1050.32      965.53    130.72 o 
  -1   5  24      818.47     1069.97    131.22 o 
   0   5  24       31.46        3.76     65.72 o 
   1   5  24     1320.55     1480.64    156.31 o 
   2   5  24      126.72       56.95     80.59 o 
   3   5  24     1410.96     1227.32    222.36 o 
  -3   6  24     1137.41     1215.42    142.47 o 
  -2   6  24     1113.95     1352.73    158.11 o 
  -1   6  24      772.06      745.70    113.95 o 
   0   6  24     1278.15     1447.34    151.66 o 
   1   6  24      561.35      478.46    104.21 o 
   2   6  24      994.83     1038.48    199.03 o 
  -3   7  24      305.02      267.92     93.86 o 
  -2   7  24      435.65      513.50    104.23 o 
  -1   7  24      721.61      487.89    175.70 o 
   0   7  24       36.44      -13.24     69.62 o 
   1   7  24     1324.96     1428.39    236.06 o 
   2   7  24       79.17      134.97    122.94 o 
  -2   8  24       86.20      203.79     90.05 o 
  -1   8  24       87.21       93.80     83.63 o 
   0   8  24       89.52      -15.11     85.58 o 
   1   8  24      271.35      122.20    122.38 o 
  -4   1  25       13.18      107.22     66.56 o 
  -3   1  25      911.43      989.81    125.09 o 
  -2   1  25       27.27       22.05     60.02 o 
  -1   1  25      730.09      846.56    117.45 o 
   0   1  25      802.63      758.49    114.21 o 
   1   1  25      439.77      485.88     99.56 o 
   2   1  25       75.09        2.76     78.07 o 
   3   1  25      194.49      172.06     95.90 o 
  -4   2  25     1323.38     1640.35    209.50 o 
  -3   2  25        9.57      -47.38     59.58 o 
  -2   2  25     2075.38     1882.16    151.03 o 
  -1   2  25      724.92      794.61    114.29 o 
   0   2  25     1188.95     1190.01    137.92 o 
   1   2  25      597.21      511.78    105.09 o 
   2   2  25     1561.59     1683.78    329.93 o 
   3   2  25      709.01      712.86    131.26 o 
  -4   3  25       13.30       -6.47     62.77 o 
  -3   3  25     1904.11     1825.72    150.28 o 
  -2   3  25      269.73      252.17    164.50 o 
  -1   3  25     4357.01     3860.12    244.58 o 
   0   3  25      553.16      679.34    108.66 o 
   1   3  25     2036.60     1929.73    171.58 o 
   2   3  25     1027.62     1151.61    149.25 o 
   3   3  25     2747.45     2704.90    204.88 o 
  -4   4  25      614.49      589.98    112.37 o 
  -3   4  25      171.65      153.93     82.00 o 
  -2   4  25     3860.06     3405.37    217.28 o 
  -1   4  25      465.46      513.79     98.90 o 
   0   4  25     2913.46     2769.63    293.36 o 
   1   4  25      662.06      821.15    124.55 o 
   2   4  25     2032.84     2057.00    180.79 o 
   3   4  25      736.46      548.77    175.15 o 
  -3   5  25      140.41      231.06    139.41 o 
  -2   5  25      828.03     1007.62    136.54 o 
  -1   5  25      525.90      527.83    100.78 o 
   0   5  25      482.64      469.08    142.38 o 
   1   5  25       86.58       63.69     84.97 o 
   2   5  25      525.14      633.26    118.45 o 
  -3   6  25        0.29       27.51     77.84 o 
  -2   6  25       42.72       39.10     78.02 o 
  -1   6  25      726.42      691.19    118.64 o 
   0   6  25      222.12       98.10     94.61 o 
   1   6  25      240.64      299.19    100.85 o 
   2   6  25       43.15      142.38    123.68 o 
  -2   7  25       37.70        1.12     82.20 o 
  -1   7  25      252.37      249.71     92.80 o 
   0   7  25       13.85       76.94     81.05 o 
   1   7  25      431.21      324.37    133.67 o 
  -4   0  26     1401.21     1352.85    230.51 o 
  -3   0  26     2364.63     2586.47    258.65 o 
  -2   0  26      131.72      134.79    111.09 o 
  -1   0  26     2143.52     2068.25    225.32 o 
   0   0  26       99.45      -59.80     88.31 o 
   1   0  26     3275.08     2833.83    281.23 o 
   2   0  26       31.85       90.54    117.20 o 
   3   0  26     1529.59     1544.48    249.02 o 
  -4   1  26      751.45      919.44    108.48 o 
  -3   1  26      455.73      377.27     98.54 o 
  -2   1  26     1356.47     1247.45    139.68 o 
  -1   1  26     1226.64     1206.63    141.91 o 
   0   1  26      747.52      611.26    112.94 o 
   1   1  26      351.73      272.45     91.00 o 
   2   1  26     2508.93     2567.15    283.83 o 
   3   1  26      157.02       76.53     96.92 o 
  -4   2  26      896.94     1081.32    142.72 o 
  -3   2  26      435.29      422.75     95.90 o 
  -2   2  26      244.04      249.62     88.25 o 
  -1   2  26      182.18      182.43     81.35 o 
   0   2  26     2544.26     2394.57    178.30 o 
   1   2  26      389.14      434.57    104.14 o 
   2   2  26      105.53      215.56     91.80 o 
   3   2  26      436.40      316.18    109.35 o 
  -3   3  26      107.35      114.60     77.57 o 
  -2   3  26        4.03      -25.35     83.13 o 
  -1   3  26      331.68      373.46     95.35 o 
   0   3  26      664.64      437.18    100.98 o 
   1   3  26       81.66      -38.95     70.22 o 
   2   3  26       67.68      158.73     86.51 o 
  -3   4  26       56.54       82.00     81.48 o 
  -2   4  26      865.08      935.80    130.72 o 
  -1   4  26      531.82      691.66    115.48 o 
   0   4  26       23.46      -18.04     69.22 o 
   1   4  26      377.51      109.70     93.28 o 
   2   4  26      373.26      246.69     95.15 o 
  -3   5  26      377.71      572.72    108.02 o 
  -2   5  26      750.97      684.59    113.29 o 
  -1   5  26      321.91      329.71     98.68 o 
   0   5  26     1539.78     1555.45    166.97 o 
   1   5  26      121.28      156.16     93.02 o 
   2   5  26      684.88      613.20    122.66 o 
  -2   6  26      377.26      200.84     85.77 o 
  -1   6  26     1097.36     1078.70    149.50 o 
   0   6  26      120.85      105.74     82.33 o 
   1   6  26     1195.77     1236.49    160.44 o 
  -3   1  27        9.96       29.23     79.19 o 
  -2   1  27      609.02      661.64    112.38 o 
  -1   1  27      391.22      338.14    191.16 o 
   0   1  27       64.02      112.13     76.12 o 
   1   1  27      787.70      757.03    200.42 o 
   2   1  27      235.74      350.94    107.74 o 
  -3   2  27      786.31     1132.03    149.05 o 
  -2   2  27      202.64      119.45     75.78 o 
  -1   2  27      820.14      722.13    135.34 o 
   0   2  27     1463.01     1232.06    151.53 o 
   1   2  27      309.05      516.73    126.82 o 
   2   2  27     1572.15     1561.19    174.66 o 
  -3   3  27      141.47      103.57     84.31 o 
  -2   3  27     1444.73     1557.05    166.13 o 
  -1   3  27      552.63      587.59    113.50 o 
   0   3  27      649.34      699.23    116.54 o 
   1   3  27      784.89      505.14    128.95 o 
   2   3  27      487.89      478.66    118.33 o 
  -2   4  27      107.56      -81.07     74.95 o 
  -1   4  27      593.22      545.47    110.60 o 
   0   4  27      201.92      150.23     85.95 o 
   1   4  27       11.94      -48.99     80.16 o 
  -1   5  27      166.13      254.04     93.44 o 
   0   5  27       15.66       67.07     80.91 o 
  -2   0  28     4136.05     4029.31    354.55 o 
  -1   0  28      350.14      336.96    143.86 o 
   0   0  28     2002.32     1966.79    228.84 o 
   1   0  28        0.25       18.51    122.57 o 
  -2   1  28      134.82      229.70     92.16 o 
  -1   1  28     1868.86     2025.68    190.49 o 
   0   1  28      183.78       79.87     78.79 o 
   1   1  28     2560.27     2484.85    190.51 o 
  -2   2  28      898.66      855.16    130.88 o 
  -1   2  28      301.84      285.67     88.42 o 
   0   2  28      185.94      251.70     92.79 o 
   1   2  28       59.03      -40.73     94.24 o 
  -2   3  28      156.35      217.27    164.32 o 
  -1   3  28        3.23     -100.32     66.88 o 
   0   3  28      127.90       46.45     79.32 o 
  -1   4  28        2.92       22.08    105.44 o 
                                                 
